# Supplementary material for: Routine childhood immunization coverage, timeliness, dropout, and missed opportunities in Northern Ghana: Evidence from a community-based survey in Tamale Metropolis, Ghana
Source: PLOS Glob Public Health. 2026 Apr 10;6(4):e0005806. doi: 10.1371/journal.pgph.0005806 (PMC13068253; doi:10.1371/journal.pgph.0005806)
Supplement: S1 Data — (XLSX) [file pgph.0005806.s001.xlsx]

## Sheet: vaccination_data_2022_Tamale
Sub-district	child_age_months	child_sex	ANC_services	Place_delivered	name_facility	relationship_respondent_child	If other (specify)	sex_respondent	educ_level_respondent	employment_status_respondent	Respondent_age_years	Section C	has_vaccination_card	Why_no_vaccination_card	other_specify	original_replacement	Did you pay for vaccination card	SECTION B: VACCINATION COVERAGE USING CARD	BCG	OPV0	Penta1	PCV1	OPV1	rota1	Penta2	PCV 2	OPV2	rota2	Penta3	PCV3	OPV3	rota3	MR1	MR2	YF	IPV	MenA	Based on the records available to you has the child received all the recommended vaccines for his/her age? (Data collector to determine based on immunization chart)	Why hasn't the child had all recommended vaccines? (Record all that apply, don't read out options, listen carefully to caregiver)	Why hasn't the child had all recommended vaccines? (Record all that apply, don't read out options, listen carefully to caregiver)/Vaccination center too far	Why hasn't the child had all recommended vaccines? (Record all that apply, don't read out options, listen carefully to caregiver)/Hidden costs (pay for card, charging for vaccination)	Why hasn't the child had all recommended vaccines? (Record all that apply, don't read out options, listen carefully to caregiver)/Cost of transport	Why hasn't the child had all recommended vaccines? (Record all that apply, don't read out options, listen carefully to caregiver)/ Fear of missing work	Why hasn't the child had all recommended vaccines? (Record all that apply, don't read out options, listen carefully to caregiver)/Time of immunization inconvenient, what do they mean?	Why hasn't the child had all recommended vaccines? (Record all that apply, don't read out options, listen carefully to caregiver)/Long wait	Why hasn't the child had all recommended vaccines? (Record all that apply, don't read out options, listen carefully to caregiver)/Fear of side effects	Why hasn't the child had all recommended vaccines? (Record all that apply, don't read out options, listen carefully to caregiver)/Unaware of the need for immunization	Why hasn't the child had all recommended vaccines? (Record all that apply, don't read out options, listen carefully to caregiver)/Unaware of need to return for subsequent doses	Why hasn't the child had all recommended vaccines? (Record all that apply, don't read out options, listen carefully to caregiver)/Mother too busy
Bilpeila	18–23	Male	Yes	Public facility		Father		Male	Tertiary	Employed	48-52		Yes			Original	Yes		yes	yes	Yes	Yes	Yes	Yes	Yes	Yes	Yes	Yes	Yes	Yes	Yes	Yes	Yes	Yes	Yes	Yes	Yes	Yes
Bilpeila	30–35	Female	Yes	Public facility		Mother		Female	None	Employed	38-42		Yes			Original	Yes		yes	no	Yes	Yes	Yes	Yes	Yes	Yes	Yes	Yes	Yes	Yes	Yes	No	Yes	Yes	Yes	Yes	Yes	No	Unaware of the need for immunization Unaware of need to return for subsequent doses	0	0	0	0	0	0	0	1	1	0
Bilpeila	30–35	Female	Yes	Public facility		Mother		Female	None	Employed	38-42		Yes			Original	Yes		yes	no	Yes	Yes	Yes	Yes	Yes	No	Yes	No	Not due	Not due	Not due	Not due	Not due	Not due	Not due	Not due	Not due	No	Vaccine stock-outs/not available	0	0	0	0	0	0	0	0	0	0
Bilpeila	18–23	Female	Yes	Public facility		Mother		Female	None	Employed	18-22		Yes			Original	Yes		yes	yes	Yes	Yes	Yes	Yes	Yes	Yes	Yes	Yes	Yes	Yes	Yes	No	Yes	No	Yes	Yes	No	No	Unaware of need to return for subsequent doses	0	0	0	0	0	0	0	0	1	0
Bilpeila	24–29	Male	Yes	Public facility		Mother		Female	Secondary	Employed	38-42		Yes			Original	No		yes	yes	Yes	Yes	Yes	Yes	Yes	Yes	Yes	Yes	Yes	Yes	No	No	Yes	Yes	Yes	Yes	Yes	No	Unaware of the need for immunization Unaware of need to return for subsequent doses	0	0	0	0	0	0	0	1	1	0
Nyohini	42–47	Female	Yes	Public facility		Mother		Female	None	Unemployed	23-27		Yes			Original	No		yes	yes	Yes	Yes	Yes	Yes	Yes	Yes	Yes	Yes	Yes	Yes	Yes	No	No	No	Yes	No	No	No	Other (Specify)	0	0	0	0	0	0	0	0	0	0
Nyohini	12–17	Male	Yes	Public facility		Mother		Female	Primary	Employed	28-32		Yes			Original	Yes		yes	yes	Yes	Yes	Yes	Yes	Yes	Yes	Yes	Yes	Yes	Yes	Yes	Yes	Yes	No	Yes	Yes	No	Yes
Nyohini	12–17	Male	Yes	Public facility		Mother		Female	Tertiary	Unemployed	33-37		Yes			Original	Yes		no	yes	Yes	Yes	Yes	Yes	Yes	Yes	Yes	Yes	Yes	Yes	Yes	Yes	Yes	No	Yes	Yes	No	Yes
Nyohini	36–41	Male	Yes	Public facility		Mother		Female	None	Unemployed	38-42		Yes			Original	Yes		yes	yes	Yes	Yes	Yes	Yes	Yes	Yes	Yes	Yes	Yes	Yes	Yes	Yes	Yes	Yes	Yes	Yes	Yes	Yes
Nyohini	30–35	Male	Yes	Public facility		Mother		Female	None	Unemployed	33-37		Yes			Original	Yes		yes	yes	Yes	Yes	Yes	Yes	Yes	Yes	Yes	Yes	Yes	Yes	Yes	Yes	Yes	Yes	Yes	Yes	Yes	Yes
Nyohini	18–23	Female	Yes	Public facility		Mother		Female	None	Unemployed	18-22		Yes			Original	Yes		yes	yes	Yes	Yes	Yes	Yes	Yes	Yes	Yes	Yes	Yes	Yes	Yes	Yes	Yes	No	Yes	Yes	No	Yes
Nyohini	24–29	Female	Yes	Public facility		Mother		Female	None	Unemployed	28-32		Yes			Original	Yes		yes	yes	Yes	Yes	Yes	Yes	Yes	Yes	Yes	Yes	Yes	Yes	Yes	Yes	Yes	Yes	Yes	Yes	Yes	Yes
Nyohini	12–17	Male	Yes	Public facility		Mother		Male	None	Unemployed	33-37		Yes			Original	Yes		yes	no	Yes	Yes	Yes	Yes	Yes	Yes	Yes	Yes	Yes	Yes	Yes	Yes	Yes	No	Yes	Yes	No	Yes
Nyohini	36–41	Male	Yes	Public facility		Mother		Female	None	Unemployed	38-42		Yes			Original	Yes		yes	yes	Yes	Yes	Yes	Yes	Yes	Yes	Yes	Yes	Yes	Yes	Yes	No	Yes	No	Yes	Yes	No	No	Time of immunization inconvenient, what do they mean?	0	0	0	0	1	0	0	0	0	0
Nyohini	18–23	Male	Yes	Public facility		Mother		Female	Primary	Unemployed	28-32		Yes			Original	Yes		yes	no	Yes	Yes	Yes	Yes	Yes	Yes	Yes	Yes	Yes	Yes	Yes	Yes	No	No	No	Yes	No	No	Vaccine stock-outs/not available	0	0	0	0	0	0	0	0	0	0
Nyohini	12–17	Male	Yes	Public facility		Mother		Female	None	Unemployed	23-27		Yes			Original	Yes		yes	yes	Yes	Yes	Yes	Yes	Yes	Yes	Yes	Yes	Yes	Yes	Yes	Yes	Yes	No	Yes	Yes	No	Yes
Nyohini	12–17	Male	Yes	Public facility		Mother		Female	None	Unemployed	28-32		Yes			Original	Yes		yes	no	Yes	Yes	Yes	Yes	Yes	Yes	Yes	Yes	Yes	Yes	Yes	Yes	Yes	No	Yes	Yes	No	Yes
Nyohini	36–41	Female	Yes	Public facility		Mother		Female	Primary	Unemployed	23-27		Yes			Original	Yes		yes	yes	Yes	Yes	Yes	Yes	Yes	Yes	Yes	Yes	No	Yes	Yes	No	Yes	Yes	Yes	Yes	Yes	No	Vaccine stock-outs/not available	0	0	0	0	0	0	0	0	0	0
Vittin	18–23	Male	Yes	Public facility		Mother		Female	Secondary	Unemployed	33-37		Yes			Original	Yes		yes	yes	Yes	Yes	Yes	Yes	Yes	Yes	Yes	Yes	Yes	Yes	Yes	Yes	Yes	Yes	Yes	Yes	Yes	Yes
Vittin	42–47	Male	Yes	Public facility		Mother		Female	Tertiary	Employed	38-42		Yes			Original	Yes		yes	yes	Yes	Yes	Yes	Yes	Yes	Yes	Yes	Yes	No	No	Yes	No	Yes	Yes	Yes	No	Yes	No	Mother too busy	0	0	0	0	0	0	0	0	0	1
Tamale Central	36–41	Male	Yes	Private facility		Mother		Female	None	Employed	48-52		Yes			Original	No		yes	yes	Yes	Yes	Yes	Yes	Yes	Yes	Yes	Yes	Yes	Yes	Yes	No	Yes	Yes	Yes	Yes	Yes	Yes
Vittin	30–35	Female	Yes	Public facility		Mother		Female	None	Unemployed	28-32		Yes			Original	No		yes	yes	Yes	Yes	Yes	Yes	Yes	Yes	Yes	Yes	Yes	Yes	Yes	No	Yes	Not due	Yes	Yes	Not due	Yes
Tamale Central	36–41	Female	Yes	Public facility		Mother		Female	None	Employed	38-42		Yes			Original	Yes		yes	yes	Yes	Yes	Yes	Yes	Yes	Yes	Yes	Yes	Yes	Yes	Yes	Yes	Yes	No	Yes	Yes	No	No	Cost of transport Time of immunization inconvenient, what do they mean? Long wait	0	0	1	0	1	1	0	0	0	0
Tamale Central	24–29	Female	Yes	Public facility		Mother		Female	Secondary	Employed	28-32		Yes			Original	No		yes	yes	Yes	Yes	Yes	Yes	Yes	Yes	Yes	No	Yes	Yes	Yes	Yes	Yes	Yes	Yes	Yes	Yes	No	Thought was complete Cost of transport	0	0	1	0	0	0	0	0	0	0
Tamale Central	36–41	Male	Yes	Public facility		Mother		Female	Secondary	Employed	38-42		Yes			Original	Yes		yes	yes	Yes	Yes	Yes	Yes	Yes	Yes	Yes	Yes	Yes	Yes	Yes	Yes	Yes	Yes	Yes	Yes	Yes	Yes
Vittin	24–29	Female	Yes	Public facility		Mother		Female	None	Unemployed	38-42		Yes			Original	Yes		yes	yes	Yes	Yes	Yes	Yes	Yes	Yes	Yes	Yes	Yes	Yes	Yes	No	Yes	Yes	Yes	Yes	Yes	Yes
Vittin	18–23	Female	Yes	Public facility		Mother		Female	None	Unemployed	33-37		Yes			Original	No		yes	yes	Yes	Yes	Yes	Yes	Yes	Yes	Yes	Yes	Yes	Yes	Yes	No	Yes	No	Yes	Yes	No	No	Other (Specify)	0	0	0	0	0	0	0	0	0	0
Vittin	24–29	Female	Yes	Home/ TBA		Mother		Female	None	Employed	33-37		Yes			Original	No		yes	no	Yes	Yes	Yes	Yes	Yes	Yes	Yes	Yes	Yes	Yes	Yes	No	Yes	Yes	Yes	Yes	Yes	Yes
Vittin	12–17	Male	Yes	Public facility		Mother		Female	None	Employed	38-42		Yes			Original	Don't know		yes	yes	Yes	Yes	Yes	Yes	Yes	Yes	Yes	No	Yes	Yes	Yes	No	Yes	No	Yes	Yes	No	No	Thought was complete	0	0	0	0	0	0	0	0	0	0
Vittin	12–17	Male	Yes	Public facility		Mother		Female	None	Unemployed	33-37		Yes			Original	Yes		yes	yes	Yes	Yes	Yes	Yes	Yes	Yes	Yes	Yes	Yes	Yes	Yes	No	Yes	No	Yes	Yes	No	Yes
Vittin	18–23	Male	Yes	Public facility		Father		Male	None	Unemployed	33-37		Yes			Original	No		yes	yes	Yes	Yes	Yes	Yes	Yes	Yes	Yes	Yes	Yes	Yes	Yes	No	Yes	No	Yes	Yes	No	No	Fear of missing work	0	0	0	1	0	0	0	0	0	0
Vittin	24–29	Female	Yes	Public facility		Mother		Female	None	Unemployed	38-42		Yes			Original	Yes		yes	yes	Yes	Yes	Yes	Yes	Yes	Yes	Yes	Yes	Yes	Yes	Yes	No	Yes	Yes	Yes	Yes	Yes	Yes
Vittin	42–47	Male	Yes	Private facility		Mother		Female	None	Employed	38-42		Yes			Original	Yes		yes	yes	Yes	Yes	Yes	Yes	Yes	Yes	Yes	Yes	Yes	Yes	Yes	No	Yes	Yes	Yes	Yes	Yes	Yes
Vittin	36–41	Female	Yes	Public facility		Mother		Female	None	Unemployed	33-37		Yes			Original	Yes		yes	yes	Yes	Yes	Yes	Yes	Yes	Yes	Yes	Yes	Yes	Yes	Yes	No	Yes	No	Yes	Yes	Yes	No	Vaccine stock-outs/not available	0	0	0	0	0	0	0	0	0	0
Tamale Central	36–41	Female	Yes	Public facility		Mother		Female	Secondary	Employed	33-37		Yes			Original	Yes		yes	yes	Yes	Yes	Yes	Yes	Yes	Yes	Yes	Yes	Yes	Yes	Yes	Yes	Yes	Yes	Yes	Yes	Yes	Yes
Vittin	12–17	Female	Yes	Public facility		Mother		Female	Primary	Unemployed	33-37		Yes			Original	Yes		yes	yes	Yes	Yes	Yes	Yes	Yes	Yes	Yes	Yes	Yes	Yes	Yes	No	No	Not due	No	Yes	Not due	Yes
Tamale Central	18–23	Female	Yes	Public facility		Mother		Female	Secondary	Unemployed	23-27		Yes			Original	No		yes	yes	Yes	Yes	Yes	Yes	Yes	Yes	Yes	Yes	Yes	Yes	Yes	History	Yes	Not due	Yes	Yes	History	No
Tamale Central	30–35	Male	Yes	Public facility		Mother		Female	Primary	Unemployed	23-27		Yes			Original	No		yes	yes	Yes	Yes	Yes	Yes	Yes	Yes	Yes	Yes	Yes	Yes	Yes	Yes	Yes	Yes	Yes	Yes	Yes	Yes
Tamale Central	24–29	Male	Yes	Public facility		Mother		Female	Secondary	Employed	23-27		Yes			Original	No		yes	yes	Yes	Yes	Yes	Yes	Yes	Yes	Yes	Yes	Yes	Yes	Yes	Yes	Yes	No	Yes	Yes	No	Yes
Tamale Central	18–23	Female	Yes	Public facility		Mother		Female	Primary	Employed	33-37		Yes			Original	No		yes	yes	Yes	Yes	Yes	Yes	Yes	Yes	Yes	Yes	Yes	Yes	Yes	History	Yes	Yes	Yes	Yes	Yes	Yes
Tamale Central	12–17	Female	Yes	Home/ TBA		Mother		Female	None	Employed	38-42		Yes			Original	No		yes	yes	Yes	Yes	Yes	Yes	Yes	Yes	Yes	Yes	Yes	Yes	Yes	Yes	Yes	No	Yes	Yes	No	No	Cost of transport Mother too busy Thought was complete	0	0	1	0	0	0	0	0	0	1
Tamale Central	30–35	Male	Yes	Public facility		Father		Male	Tertiary	Employed	38-42		Yes			Original	No		yes	yes	Yes	Yes	Yes	Yes	Yes	Yes	Yes	Yes	Yes	Yes	Yes	Yes	Yes	Yes	Yes	Yes	Yes	Yes
Tamale Central	30–35	Male	Yes	Public facility		Mother		Female	None	Employed	23-27		Yes			Original	No		yes	yes	Yes	Yes	Yes	Yes	Yes	Yes	Yes	Yes	Yes	Yes	Yes	Yes	Yes	Yes	Yes	Yes	Yes	Yes
Tamale Central	30–35	Female	Yes	Public facility		Mother		Female	Secondary	Employed	38-42		Yes			Original	No		yes	yes	Yes	Yes	No	Yes	Yes	Yes	Yes	Yes	Yes	Yes	Yes	Yes	Yes	Yes	Yes	Yes	Yes	No	Thought was complete	0	0	0	0	0	0	0	0	0	0
Tamale Central	42–47	Male	Yes	Public facility		Mother		Female	None	Employed	33-37		Yes			Original	No		yes	yes	Yes	Yes	Yes	Yes	Yes	Yes	Yes	Yes	Yes	Yes	Yes	Yes	No	No	No	Yes	No	No	Vaccination center too far Cost of transport Long wait Mother too busy	1	0	1	0	0	1	0	0	0	1
Tamale Central	18–23	Male	Yes	Public facility		Mother		Female	Secondary	Employed	28-32		Yes			Original	No		yes	yes	Yes	Yes	Yes	Yes	Yes	Yes	Yes	Yes	Yes	Yes	Yes	Yes	Yes	Yes	Yes	Yes	Yes	Yes
Tamale Central	18–23	Male	Yes	Public facility		Mother		Female	Secondary	Employed	33-37		Yes			Original	No		yes	no	Yes	Yes	Yes	Yes	Yes	Yes	Yes	Yes	Yes	Yes	Yes	Yes	No	No	No	Yes	No	No	Vaccination center too far Mother too busy Other (Specify)	1	0	0	0	0	0	0	0	0	1
Tamale Central	12–17	Female	Yes	Home/ TBA		Mother		Female	None	Employed	33-37		Yes			Original	Yes		no	no	Yes	Yes	Yes	Yes	Yes	Yes	Yes	Yes	Yes	Yes	Yes	Yes	Yes	Not due	Yes	Yes	Not due	Yes
Tamale Central	12–17	Female	Yes	Public facility		Mother		Female	Secondary	Employed	33-37		Yes			Original	No		yes	yes	Yes	Yes	Yes	Yes	Yes	Yes	Yes	Yes	Yes	Yes	Yes	Yes	Yes	Not due	Yes	Yes	Not due	Yes
Tamale Central	42–47	Female	Yes	Public facility		Mother		Female	Primary	Employed	23-27		Yes			Original	No		yes	no	Yes	Yes	Yes	Yes	Yes	Yes	Yes	Yes	Yes	Yes	Yes	Yes	Yes	Yes	Yes	Yes	Yes	Yes
Tamale Central	36–41	Male	Yes	Public facility		Mother		Female	Secondary	Employed	23-27		Yes			Original	No		yes	yes	Yes	Yes	Yes	Yes	Yes	Yes	Yes	Yes	Yes	Yes	Yes	Yes	Yes	Yes	Yes	Yes	Yes	Yes
Tamale Central	18–23	Female	Yes	Public facility		Mother		Female	Tertiary	Employed	23-27		Yes			Original	No		yes	yes	Yes	Yes	Yes	Yes	Yes	Yes	Yes	Yes	Yes	Yes	Yes	Yes	Yes	No	Yes	Yes	No	No	Cost of transport Long wait Thought was complete	0	0	1	0	0	1	0	0	0	0
Vittin	24–29	Female	Yes	Public facility		Mother		Female	Tertiary	Employed	28-32		Yes			Original	Yes		yes	yes	Yes	Yes	Yes	Yes	Yes	Yes	Yes	Yes	Yes	Yes	Yes	No	Yes	Yes	Yes	Yes	Yes	Yes
Bilpeila	24–29	Male	Yes	Private facility		Mother		Female	None	Unemployed	23-27		Yes			Original	Yes		yes	yes	Yes	Yes	Yes	Yes	Yes	Yes	Yes	No	Yes	Yes	Yes	No	Yes	Yes	Yes	Yes	Yes	Yes
Bilpeila	42–47	Male	Yes	Public facility		Mother		Female	Primary	Employed	33-37		Yes			Original	No		no	no	Yes	Yes	Yes	Yes	Yes	Yes	Yes	Yes	Yes	Yes	Yes	Yes	Yes	Yes	Yes	Yes	Yes	Yes
Bilpeila	36–41	Male	Yes	Public facility		Mother		Female	Primary	Employed	33-37		Yes			Original	No		yes	no	Yes	Yes	Yes	Yes	Yes	Yes	Yes	Yes	Yes	Yes	Yes	No	Yes	Yes	Yes	Yes	Yes	Yes
Bilpeila	42–47	Male	Yes	Public facility		Mother		Female	Primary	Unemployed	28-32		Yes			Original	Yes		yes	no	Yes	Yes	Yes	Yes	Yes	Yes	Yes	Yes	Yes	Yes	Yes	No	Yes	Yes	Yes	Yes	Yes	Yes
Bilpeila	24–29	Female	Yes	Public facility		Mother		Female	Primary	Employed	23-27		Yes			Original	Yes		yes	no	Yes	Yes	Yes	Yes	Yes	Yes	Yes	Yes	Yes	Yes	Yes	Yes	No	No	No	Yes	No	No	Fear of missing work Mother too busy	0	0	0	1	0	0	0	0	0	1
Bilpeila	36–41	Female	Yes	Public facility		Mother		Female	None	Unemployed	33-37		Yes			Original	Don't know		yes	yes	Yes	Yes	Yes	Yes	Yes	Yes	Yes	Yes	Yes	Yes	Yes	No	No	No	No	Yes	No	No	Unaware of need to return for subsequent doses	0	0	0	0	0	0	0	0	1	0
Bilpeila	42–47	Male	Yes	Public facility		Mother		Female	Primary	Unemployed	33-37		Yes			Original	No		yes	yes	Yes	Yes	Yes	Yes	Yes	Yes	Yes	Yes	Yes	Yes	Yes	No	Yes	Yes	Yes	Yes	Yes	Yes
Bilpeila	18–23	Male	Yes	Public facility		Mother		Female	Primary	Unemployed	23-27		Yes			Original	No		yes	no	Yes	Yes	Yes	Yes	Yes	Yes	Yes	Yes	Yes	Yes	No	No	Yes	No	Yes	Yes	No	No	Mother too busy Fear of missing work Unaware of need to return for subsequent doses	0	0	0	1	0	0	0	0	1	1
Bilpeila	18–23	Male	Yes	Public facility		Mother		Female	Primary	Unemployed	18-22		No	Misplaced			Yes				History	History	History	History	History	History	History	History	History	History	History	History	History	History	History	History	History	No	Unaware of need to return for subsequent doses Mother too busy Vaccination center too far	1	0	0	0	0	0	0	0	1	1
Bilpeila	18–23	Female	Yes	Public facility		Mother		Female	Secondary	Employed	28-32		Yes			Original	No		yes	yes	Yes	Yes	Yes	Yes	Yes	Yes	Yes	Yes	Yes	Yes	Yes	Yes	No	No	No	Yes	No	No	Mother too busy Unaware of need to return for subsequent doses	0	0	0	0	0	0	0	0	1	1
Bilpeila	18–23	Female	Yes	Public facility		Mother		Female	Primary	Unemployed	23-27		Yes			Original	No		yes	yes	Yes	Yes	Yes	Yes	Yes	Yes	Yes	Yes	Yes	Yes	Yes	Yes	Yes	Yes	Yes	Yes	Yes	Yes
Bilpeila	18–23	Female	Yes	Public facility		Mother		Female	Primary	Unemployed	23-27		Yes			Original	No			yes	Yes	Yes	Yes	Yes	Yes	Yes	Yes	Yes	Yes	Yes	Yes	Yes	Yes	Yes	Yes	Yes	Yes	Yes
Bilpeila	12–17	Female	Yes	Public facility		Mother		Female	Tertiary	Unemployed	33-37		Yes			Original	No		yes	yes	Yes	Yes	Yes	Yes	Yes	Yes	Yes	Yes	Yes	No	Yes	No	No	No	No	Yes	Not due	No	Other (Specify)	0	0	0	0	0	0	0	0	0	0
Bilpeila	36–41	Male	Yes	Public facility		Mother		Female	None	Unemployed	38-42		Yes			Original	No		yes	yes	Yes	Yes	Yes	Yes	Yes	Yes	Yes	Yes	Yes	Yes	Yes	No	Yes	No	Yes	Yes	No	No	Vaccination center too far Cost of transport Mother too busy	1	0	1	0	0	0	0	0	0	1
Bilpeila	12–17	Female	Yes	Public facility		Mother		Female	Primary	Unemployed	18-22		Yes			Original	No				Yes	Yes	Yes	Yes	Yes	Yes	Yes	Yes	Yes	Yes	Yes	No	No	No	No	Yes	No	No	Unaware of need to return for subsequent doses Mother too busy	0	0	0	0	0	0	0	0	1	1
Bilpeila	18–23	Female	Yes	Public facility		Mother		Female	Primary	Unemployed	18-22		Yes			Original	No		yes	yes	Yes	Yes	Yes	Yes	Yes	Yes	Yes	Yes	Yes	No	Yes	No	No	No	No	Yes	Not due	No	Mother too busy Unaware of need to return for subsequent doses	0	0	0	0	0	0	0	0	1	1
Bilpeila	24–29	Female	Yes	Public facility		Mother		Female	None	Unemployed	28-32		Yes			Original	No		yes	yes	Yes	Yes	Yes	Yes	Yes	Yes	Yes	Yes	Yes	Yes	Yes	Yes	Yes	No	Yes	Yes	No	No	Mother too busy Unaware of need to return for subsequent doses	0	0	0	0	0	0	0	0	1	1
Bilpeila	12–17	Male	Yes	Public facility		Mother		Female	None	Unemployed	23-27		Yes			Original	No		yes	no	Yes	Yes	Yes	Yes	Yes	No	Yes	Yes	No	No	No	No	No	Not due	No	No	Not due	No	Mother too busy Unaware of need to return for subsequent doses	0	0	0	0	0	0	0	0	1	1
Bilpeila	18–23	Male	Yes	Public facility		Mother		Female	Primary	Unemployed	28-32		Yes			Original	No		yes	yes	Yes	Yes	Yes	Yes	Yes	Yes	Yes	Yes	Yes	Yes	Yes	Yes	Yes	Yes	Yes	Yes	Yes	Yes
Vittin	24–29	Female	Yes	Public facility		Mother		Female	Tertiary	Employed	28-32		Yes			Original	No		yes	yes	Yes	Yes	Yes	Yes	Yes	Yes	Yes	Yes	Yes	Yes	Yes	No	Yes	Yes	Yes	No	Yes	Yes
Tamale Central	30–35	Male	Yes	Public facility		Mother		Female	None	Unemployed	18-22		Yes			Original	No		yes	yes	Yes	Yes	Yes	Yes	Yes	Yes	Yes	Yes	Yes	Yes	Yes	Yes	Yes	Yes	Yes	Yes	Yes	Yes
Tamale Central	42–47	Male	Yes	Public facility		Mother		Female	None	Unemployed	38-42		Yes			Original	No		yes	yes	Yes	Yes	Yes	Yes	Yes	Yes	Yes	Yes	Yes	Yes	Yes	Yes	Yes	Yes	Yes	Yes	Yes	Yes
Vittin	30–35	Male	Yes	Public facility		Mother		Female	Secondary	Unemployed	23-27		Yes			Original	No		yes	yes	Yes	Yes	Yes	Yes	Yes	Yes	Yes	Yes	Yes	Yes	Yes	No	Yes	No	Yes	Yes	No	No	Mother too busy	0	0	0	0	0	0	0	0	0	1
Tamale Central	18–23	Male	Yes	Public facility		Mother		Female	Secondary	Employed	38-42		Yes			Original	Yes		yes	yes	Yes	Yes	Yes	Yes	Yes	Yes	Yes	Yes	Yes	Yes	Yes	Yes	Yes	Yes	Yes	Yes	Yes	Yes
Tamale Central	42–47	Male	Yes	Public facility		Mother		Female	Secondary	Employed	38-42		Yes			Original	Yes		yes	yes	Yes	Yes	Yes	Yes	Yes	Yes	Yes	Yes	Yes	Yes	Yes	Yes	Yes	Yes	Yes	Yes	Yes	Yes
Vittin	12–17	Female	Yes	Public facility		Mother		Female	None	Unemployed	28-32		Yes			Original	No		yes	yes	Yes	Yes	Yes	Yes	Yes	Yes	Yes	Yes	Yes	Yes	Yes	Yes	Yes	Not due	Yes	Yes	Not due	Yes
Tamale Central	24–29	Male	Yes	Public facility		Mother		Female	None	Employed	28-32		Yes			Original	Yes		yes	no	Yes	Yes	No	Yes	Yes	Yes	Yes	No	Yes	Yes	Yes	Yes	No	No	No	Yes	No	No	Other (Specify)	0	0	0	0	0	0	0	0	0	0
Tamale Central	30–35	Female	Yes	Public facility		Mother		Female	None	Unemployed	38-42		Yes			Original			yes	yes	Yes	Yes	Yes	Yes	Yes	Yes	Yes	Yes	Yes	Yes	Yes	History	Yes	Not due	Yes	Yes	No	No	Other (Specify)	0	0	0	0	0	0	0	0	0	0
Tamale Central	12–17	Male	Yes	Home/ TBA		Mother		Female	Primary	Unemployed	33-37		Yes			Original	No		yes	yes	Yes	Yes	Yes	Yes	Yes	Yes	Yes	Yes	Yes	Yes	Yes	Yes	Yes	Not due	Yes	Yes	Not due	Yes
Tamale Central	42–47	Male	Yes	Public facility		Mother		Female	None	Unemployed	23-27		Yes			Original	No		yes	no	Yes	Yes	Yes	Yes	Yes	Yes	Yes	Yes	Yes	Yes	Yes	History	Yes	Yes	Yes	Yes	Yes	Yes
Vittin	12–17	Male	Yes	Public facility		Mother		Female	Secondary	Unemployed	28-32		Yes			Original	Don't know		yes	yes	Yes	Yes	Yes	Yes	Yes	Yes	Yes	Yes	Yes	Yes	Yes	No	Yes	Not due	Yes	Yes	Not due	Yes
Bilpeila	30–35	Male	Yes	Public facility		Mother		Female	Primary	Unemployed	18-22		Yes			Original	No		yes	n0	Yes	Yes	Yes	Yes	Yes	Yes	Yes	Yes	Yes	Yes	Yes	Yes	Yes	Yes	Yes	Yes	Yes	Yes
Tamale Central	30–35	Male	Yes	Public facility		Mother		Female	None	Unemployed	28-32		Yes			Original	Yes		yes	yes	Yes	Yes	Yes	Yes	Yes	Yes	Yes	Yes	Yes	Yes	Yes	Yes	Yes	No	Yes	Yes	No	No	Vaccine stock-outs/not available	0	0	0	0	0	0	0	0	0	0
Vittin	18–23	Male	Yes	Private facility		Mother		Female	None	Unemployed	28-32		Yes			Original	Yes		yes	yes	Yes	Yes	Yes	Yes	Yes	Yes	Yes	Yes	Yes	Yes	Yes	Yes	Yes	Not due	Yes	Yes	Not due	Yes
Bilpeila	30–35	Male	Yes	Public facility		Mother		Female	Secondary	Unemployed	28-32		Yes			Original	No		yes	no	Yes	Yes	Yes	Yes	Yes	Yes	Yes	Yes	Yes	Yes	Yes	No	Yes	Yes	Yes	Yes	Yes	Yes
Bilpeila	30–35	Female	Yes	Public facility		Mother		Female	Secondary	Unemployed	28-32		Yes			Original	No		yes	no	Yes	Yes	Yes	Yes	Yes	Yes	Yes	Yes	Yes	Yes	Yes	No	Yes	Yes	Yes	Yes	Yes	Yes
Bilpeila	42–47	Male	Yes	Public facility		Mother		Female	Secondary	Unemployed	28-32		Yes			Original	Yes		yes	yes	Yes	Yes	Yes	Yes	Yes	Yes	Yes	Yes	Yes	Yes	Yes	No	Yes	No	Yes	Yes	No	No	Other (Specify)	0	0	0	0	0	0	0	0	0	0
Bilpeila	30–35	Female	Yes	Public facility		Mother		Female	Tertiary	Employed	33-37		Yes			Original	No		yes	yes	Yes	Yes	Yes	Yes	Yes	Yes	Yes	Yes	Yes	Yes	Yes	No	Yes	Yes	Yes	Yes	Yes	Yes
Bilpeila	18–23	Male	Yes	Public facility		Mother		Female	None	Unemployed	23-27		Yes			Original	No		yes	no	Yes	Yes	Yes	Yes	Yes	Yes	Yes	Yes	Yes	Yes	Yes	No	Yes	Yes	Yes	Yes	Yes	Yes
Bilpeila	18–23	Male	Yes	Public facility		Mother		Female	Primary	Unemployed	18-22		Yes			Original	No		yes	yes	Yes	Yes	Yes	Yes	Yes	Yes	Yes	Yes	Yes	Yes	No	No	Yes	No	Yes	Yes	No	Yes
Tamale Central	30–35	Female	Yes	Public facility		Father		Male	Secondary	Employed	53-58		Yes			Original	Don't know		yes	yes	Yes	Yes	Yes	Yes	Yes	Yes	Yes	Yes	Yes	Yes	Yes	Yes	Yes	Yes	Yes	Yes	Yes	Yes
Bilpeila	42–47	Female	Yes	Public facility		Mother		Female	None	Employed	33-37		Yes			Original	No		yes	no	Yes	Yes	Yes	Yes	Yes	Yes	Yes	Yes	Yes	Yes	Yes	No	Yes	No	Yes	Yes	No	No	Long wait	0	0	0	0	0	1	0	0	0	0
Tamale Central	12–17	Female	Yes	Public facility		Mother		Female	None	Employed	38-42		Yes			Original	Yes		yes	yes	Yes	Yes	Yes	Yes	Yes	Yes	Yes	Yes	Yes	Yes	Yes	Yes	Yes	No	Yes	Yes	No	No	Long wait Mother too busy	0	0	0	0	0	1	0	0	0	1
Tamale Central	12–17	Male	Yes	Public facility		Mother		Female	Secondary	Unemployed	18-22		Yes			Original	No		yes	yes	Yes	Yes	Yes	Yes	Yes	Yes	Yes	Yes	Yes	Yes	Yes	Yes	Yes	Not due	Yes	Yes	Not due	Yes
Tamale Central	30–35	Male	Yes	Public facility		Father		Male	Secondary	Employed	53-58		Yes			Original	No		yes	yes	Yes	Yes	Yes	Yes	Yes	Yes	Yes	Yes	Yes	Yes	Yes	Yes	Yes	Yes	Yes	Yes	Yes	Yes
Vittin	18–23	Female	Yes	Public facility		Mother		Female	Secondary	Unemployed	38-42		Yes			Original	No		yes	yes	Yes	Yes	Yes	Yes	Yes	Yes	Yes	Yes	Yes	Yes	Yes	No	Yes	Yes	Yes	Yes	Yes	Yes
Vittin	12–17	Male	Yes	Public facility		Mother		Female	Tertiary	Unemployed	23-27		Yes			Original	No		yes	yes	Yes	Yes	Yes	Yes	Yes	Yes	Yes	Yes	Yes	Yes	Yes	No	No	No	No	Yes	No	No	Mother too busy	0	0	0	0	0	0	0	0	0	1
Tamale Central	36–41	Male	Yes	Public facility		Father		Male	None	Employed	43-47		Yes			Original	No		yes	yes	Yes	Yes	Yes	Yes	Yes	Yes	Yes	Yes	Yes	Yes	Yes	Yes	Yes	No	Yes	Yes	No	No	Mother too busy Vaccine stock-outs/not available Thought was complete	0	0	0	0	0	0	0	0	0	1
Tamale Central	30–35	Female	Yes	Public facility		Father		Male	Tertiary	Employed	38-42		Yes			Original	No		yes	yes	Yes	Yes	Yes	Yes	Yes	Yes	Yes	Yes	Yes	Yes	Yes	Yes	Yes	Yes	Yes	Yes	Yes	Yes
Vittin	24–29	Male	Yes	Public facility		Mother		Female	Tertiary	Employed	33-37		Yes			Original	No		yes	yes	Yes	Yes	Yes	Yes	Yes	Yes	Yes	Yes	Yes	Yes	Yes	Yes	Yes	Yes	Yes	Yes	Yes	Yes
Bilpeila	18–23	Male	Yes	Public facility		Mother		Female	Tertiary	Employed	28-32		Yes			Original	No		yes	yes	Yes	Yes	Yes	Yes	Yes	Yes	Yes	Yes	Yes	Yes	Yes	Yes	Yes	Yes	Yes	Yes	Yes	Yes
Tamale Central	12–17	Female	Yes	Public facility		Mother		Female	None	Employed	33-37		Yes			Original	No		yes	no	Yes	Yes	Yes	Yes	Yes	Yes	Yes	Yes	Yes	Yes	Yes	No	Yes	Not due	Yes	Yes	Not due	Yes
Bilpeila	18–23	Female	Yes	Public facility		Mother		Female	Primary	Employed	28-32		Yes			Original	No		yes	no	Yes	Yes	Yes	Yes	Yes	Yes	Yes	Yes	Yes	Yes	Yes	Yes	Yes	No	No	Yes	No	No	Long wait	0	0	0	0	0	1	0	0	0	0
Bilpeila	12–17	Female	Yes	Public facility		Mother		Female	Secondary	Employed	23-27		Yes			Original	Yes		yes	no	Yes	Yes	Yes	Yes	Yes	Yes	Yes	Yes	Yes	Yes	Yes	Yes	No	No	No	Yes	No	No	Unaware of need to return for subsequent doses	0	0	0	0	0	0	0	0	1	0
Bilpeila	24–29	Male	Yes	Public facility		Mother		Female	Secondary	Employed	23-27		Yes			Original	No		yes	yes	Yes	Yes	Yes	Yes	Yes	Yes	Yes	Yes	Yes	Yes	Yes	No	Yes	Yes	Yes	Yes	Yes	Yes
Bilpeila	30–35	Female	Yes	Public facility		Mother		Female	Secondary	Unemployed	28-32		Yes			Original	No		yes	yes	Yes	Yes	Yes	Yes	Yes	Yes	Yes	Yes	Yes	Yes	Yes	No	Yes	Yes	Yes	Yes	Yes	Yes
Bilpeila	24–29	Male	Yes	Public facility		Mother		Female	Secondary	Employed	38-42		Yes			Original	No		yes	yes	Yes	Yes	Yes	Yes	Yes	Yes	Yes	Yes	Yes	Yes	Yes	Yes	Yes	Yes	Yes	Yes	Yes	Yes
Bilpeila	42–47	Male	Yes	Public facility		Mother		Female	Tertiary	Employed	33-37		Yes			Original	No		yes	yes	Yes	Yes	Yes	Yes	Yes	Yes	Yes	Yes	Yes	Yes	Yes	No	Yes	Yes	Yes	Yes	Yes	Yes
Bilpeila	24–29	Female	Yes	Public facility		Mother		Female	None	Employed	33-37		Yes			Original	No		yes	yes	Yes	Yes	Yes	Yes	Yes	Yes	Yes	Yes	Yes	Yes	Yes	Yes	Yes	No	Yes	Yes	No	No	Unaware of the need for immunization	0	0	0	0	0	0	0	1	0	0
Bilpeila	12–17	Male	Yes	Public facility		Mother		Female	None	Employed	23-27		Yes			Original	No		yes	yes	Yes	Yes	Yes	Yes	Yes	Yes	Yes	Yes	Yes	Yes	Yes	Yes	Yes	No	Yes	Yes	Not due	Yes
Bilpeila	24–29	Male	Yes	Public facility		Mother		Female	Tertiary	Employed	33-37		Yes			Original	No		yes	no	Yes	Yes	Yes	Yes	Yes	Yes	Yes	Yes	Yes	Yes	Yes	Yes	Yes	Yes	Yes	Yes	Yes	Yes
Bilpeila	24–29	Male	Yes	Public facility		Mother		Female	Primary	Employed	28-32		Yes			Original	No		yes	yes	Yes	Yes	Yes	Yes	Yes	Yes	Yes	Yes	Yes	Yes	Yes	Yes	Yes	Yes	Yes	Yes	Yes	Yes
Bilpeila	24–29	Male	Yes	Public facility		Mother		Female	None	Employed	18-22		Yes			Original	No		yes	no	Yes	Yes	Yes	Yes	Yes	Yes	Yes	Yes	Yes	Yes	Yes	Yes	Yes	No	Yes	Yes	No	No	Unaware of need to return for subsequent doses	0	0	0	0	0	0	0	0	1	0
Bilpeila	18–23	Male	Yes	Public facility		Mother		Female	None	Employed	28-32		Yes			Don't know	No		yes	no	Yes	Yes	Yes	Yes	Yes	Yes	Yes	Yes	Yes	Yes	Yes	Yes	Yes	Yes	Yes	Yes	No	No	Unaware of need to return for subsequent doses	0	0	0	0	0	0	0	0	1	0
Bilpeila	12–17	Female	Yes	Public facility		Mother		Female	None	Employed	23-27		Yes			Original	No		yes	no	Yes	Yes	Yes	Yes	Yes	Yes	Yes	Yes	Yes	Yes	Yes	No	No	No	No	Yes	No	No	Long wait	0	0	0	0	0	1	0	0	0	0
Bilpeila	30–35	Male	Yes	Public facility		Mother		Female	None	Employed	38-42		Yes			Original	No		yes	yes	Yes	Yes	Yes	Yes	Yes	Yes	Yes	Yes	Yes	Yes	Yes	Yes	Yes	No	Yes	Yes	No	No	Long wait	0	0	0	0	0	1	0	0	0	0
Bilpeila	18–23	Male	Yes	Public facility		Mother		Female	None	Employed	33-37		Yes			Don't know	No		yes	yes	Yes	Yes	Yes	Yes	Yes	Yes	Yes	Yes	Yes	Yes	Yes	Yes	Yes	No	Yes	Yes	No	No	Long wait	0	0	0	0	0	1	0	0	0	0
Bilpeila	12–17	Female	Yes	Public facility		Mother		Female	None	Employed	28-32		Yes			Original	No		yes	yes	Yes	Yes	Yes	Yes	Yes	Yes	Yes	Yes	Yes	Yes	Yes	No	Yes	No	Yes	Yes	No	No	Long wait	0	0	0	0	0	1	0	0	0	0
Bilpeila	24–29	Male	Yes	Public facility		Mother		Female	None	Employed	23-27		Yes			Original	No		yes	no	Yes	Yes	Yes	Yes	Yes	Yes	Yes	Yes	Yes	Yes	Yes	Yes	Yes	No	Yes	Yes	No	No	Long wait	0	0	0	0	0	1	0	0	0	0
Bilpeila	30–35	Female	Yes	Public facility		Mother		Female	None	Employed	23-27		Yes			Original	No		yes	yes	Yes	Yes	Yes	Yes	Yes	Yes	Yes	Yes	Yes	Yes	Yes	No	No	No	No	Yes	No	No	Mother too busy	0	0	0	0	0	0	0	0	0	1
Bilpeila	18–23	Male	Yes	Public facility		Mother		Female	None	Employed	38-42		Yes			Original	No		yes	no	Yes	Yes	Yes	Yes	Yes	Yes	Yes	Yes	Yes	Yes	Yes	Yes	Yes	No	Yes	Yes	No	No	Vaccine stock-outs/not available	0	0	0	0	0	0	0	0	0	0
Bilpeila	36–41	Female	Yes	Public facility		Mother		Female	Primary	Unemployed	18-22		Yes			Original	No		yes	yes	Yes	Yes	Yes	Yes	Yes	Yes	Yes	Yes	Yes	Yes	Yes	No	No	No	No	Yes	No	No	Unaware of need to return for subsequent doses	0	0	0	0	0	0	0	0	1	0
Bilpeila	18–23	Female	Yes	Public facility		Mother		Female	None	Employed	23-27		Yes			Original	No		yes	no	Yes	Yes	Yes	Yes	Yes	Yes	Yes	Yes	Yes	Yes	Yes	No	No	No	No	Yes	No	No	Unaware of need to return for subsequent doses	0	0	0	0	0	0	0	0	1	0
Bilpeila	24–29	Female	Yes	Public facility		Mother		Female	None	Unemployed	28-32		Yes			Original	No		yes	yes	Yes	Yes	Yes	Yes	Yes	Yes	Yes	Yes	Yes	Yes	Yes	No	Yes	No	Yes	Yes	No	No	Long wait	0	0	0	0	0	1	0	0	0	0
Bilpeila	12–17	Female	Yes	Public facility		Mother		Female	None	Employed	33-37		Yes			Original	No		yes	no	Yes	Yes	Yes	Yes	Yes	Yes	Yes	Yes	Yes	No	Yes	Yes	Yes	No	Yes	Yes	No	No	Long wait	0	0	0	0	0	1	0	0	0	0
Bilpeila	42–47	Female	Yes	Public facility		Mother		Female	None	Employed	38-42		Yes			Original	Yes		yes	yes	Yes	Yes	Yes	Yes	Yes	Yes	Yes	Yes	Yes	Yes	Yes	No	Yes	No	Yes	Yes	No	No	Thought was complete Unaware of the need for immunization	0	0	0	0	0	0	0	1	0	0
Bilpeila	42–47	Female	Yes	Public facility		Mother		Female	Primary	Unemployed	38-42		No	Misplaced			Yes				History	History	History	History	History	History	History	History	History	History	History	History	History	History	History	History	History	Yes
Bilpeila	24–29	Male	Yes	Public facility		Mother		Female	None	Employed	28-32		Yes			Original	Yes		yes	no	Yes	Yes	Yes	Yes	Yes	Yes	Yes	Yes	Yes	Yes	Yes	Yes	Yes	Yes	Yes	Yes	Yes	Yes
Bilpeila	18–23	Female	Yes	Public facility		Mother		Female	None	Employed	38-42		Yes			Original	No		yes	yes	Yes	Yes	Yes	Yes	Yes	Yes	Yes	Yes	Yes	Yes	Yes	No	No	No	No	Yes	No	No	Unaware of need to return for subsequent doses	0	0	0	0	0	0	0	0	1	0
Bilpeila	36–41	Male	Yes	Public facility		Mother		Female	None	Unemployed	23-27		Yes			Original	No		Yes	no	Yes	Yes	Yes	Yes	Yes	Yes	Yes	Yes	Yes	Yes	Yes	No	Yes	No	Yes	Yes	No	No	Unaware of need to return for subsequent doses	0	0	0	0	0	0	0	0	1	0
Bilpeila	12–17	Male	Yes	Public facility		Other	Auntie	Female	None	Employed	28-32		Yes			Original	No		Yes	no	Yes	Yes	Yes	Yes	Yes	Yes	Yes	Yes	Yes	Yes	Yes	Yes	Yes	Not due	Yes	Yes	Not due	Yes
Bilpeila	18–23	Female	Yes	Public facility		Mother		Female	None	Employed	33-37		Yes			Original	No		yes	yes	Yes	Yes	Yes	Yes	Yes	Yes	Yes	Yes	Yes	Yes	Yes	No	Yes	Yes	Yes	Yes	Yes	No	Unaware of need to return for subsequent doses	0	0	0	0	0	0	0	0	1	0
Vittin	12–17	Female	Yes	Public facility		Mother		Female	None	Unemployed	33-37		Yes			Original	No		yes	yes	Yes	Yes	Yes	Yes	Yes	Yes	Yes	Yes	Yes	Yes	Yes	No	Yes	No	Yes	Yes	No	Yes
Vittin	12–17	Female	Yes	Public facility		Mother		Female	None	Unemployed	43-47		Yes			Original	No		yes	yes	Yes	Yes	Yes	Yes	Yes	Yes	Yes	Yes	Yes	Yes	Yes	No	Yes	No	Yes	Yes	No	Yes
Vittin	18–23	Female	Yes	Public facility		Mother		Female	Secondary	Unemployed	28-32		Yes			Original	Yes		Yes	no	Yes	Yes	Yes	Yes	Yes	Yes	Yes	Yes	Yes	Yes	Yes	Yes	Yes	No	Yes	Yes	No	No	Mother too busy	0	0	0	0	0	0	0	0	0	1
Vittin	18–23	Male	Yes	Public facility		Father		Male	None	Employed	33-37		Yes			Original	No		Yes	no	Yes	Yes	Yes	Yes	Yes	Yes	Yes	Yes	Yes	Yes	Yes	No	Yes	No	Yes	Yes	No	No	Mother too busy Other (Specify)	0	0	0	0	0	0	0	0	0	1
Vittin	42–47	Female	Yes	Public facility		Mother		Female	Secondary	Unemployed	28-32		Yes			Original	No		Yes	yes	Yes	Yes	Yes	Yes	Yes	Yes	Yes	Yes	Yes	Yes	Yes	Yes	Yes	No	Yes	No	No	No	Vaccine stock-outs/not available	0	0	0	0	0	0	0	0	0	0
Vittin	42–47	Male	Yes	Public facility		Mother		Female	None	Unemployed	28-32		Yes			Original	No		Yes	no	Yes	Yes	Yes	Yes	Yes	Yes	Yes	Yes	Yes	Yes	Yes	No	Yes	No	Yes	Yes	No	No	Unaware of the need for immunization	0	0	0	0	0	0	0	1	0	0
Vittin	12–17	Male	Yes	Public facility		Mother		Female	None	Unemployed	38-42		Yes			Original	Yes		Yes	yes	Yes	Yes	Yes	Yes	Yes	Yes	Yes	Yes	Yes	Yes	Yes	No	Yes	No	Yes	Yes	No	Yes
Vittin	36–41	Female	Yes	Home/ TBA		Mother		Female	Primary	Unemployed	18-22		Yes			Original	No		Yes	2019-11-11	Yes	Yes	Yes	Yes	Yes	Yes	Yes	Yes	Yes	Yes	Yes	No	Yes	No	Yes	Yes	No	No	Other (Specify)	0	0	0	0	0	0	0	0	0	0
Vittin	42–47	Male	Yes	Public facility		Mother		Female	None	Unemployed	33-37		Yes			Original	No		Yes	no	Yes	Yes	Yes	Yes	Yes	Yes	Yes	Yes	Yes	Yes	Yes	No	Yes	Yes	Yes	Yes	Yes	Yes
Vittin	42–47	Female	Yes	Home/ TBA		Mother		Female	None	Unemployed	33-37		Yes			Original	No		Yes	no	Yes	Yes	Yes	Yes	Yes	Yes	Yes	Yes	Yes	Yes	Yes	No	Yes	Yes	Yes	Yes	Yes	Yes
Vittin	18–23	Female	Yes	Public facility		Other	Sister	Female	Primary	Unemployed	18-22		Don't know				Don't know				History	History	History	History	History	History	History	History	History	History	History	History	History	History	History	History	History	No	Other (Specify)	0	0	0	0	0	0	0	0	0	0
Vittin	12–17	Male	Yes	Public facility		Mother		Female	Primary	Employed	28-32		Yes			Original	No		Yes	No	Yes	Yes	Yes	Yes	Yes	Yes	Yes	Yes	Yes	Yes	Yes	No	Yes	No	Yes	Yes	No	Yes
Vittin	12–17	Male	Yes	Home/ TBA		Mother		Female	Primary	Employed	28-32		Yes			Original	No		Yes	no	No	No	No	No	No	No	No	No	No	No	No	No	No	No	No	No	No	No	No faith in immunization Rumors/myths about vaccines	0	0	0	0	0	0	0	0	0	0
Vittin	30–35	Female	Yes	Home/ TBA		Mother		Female	None	Unemployed	38-42		Yes			Original	Yes		Yes	no	Yes	Yes	Yes	Yes	Yes	Yes	Yes	Yes	Yes	Yes	Yes	No	Yes	Yes	Yes	Yes	Yes	Yes
Vittin	18–23	Male	Yes	Public facility		Mother		Female	None	Unemployed	28-32		Yes			Original	No		Yes	no	Yes	Yes	Yes	Yes	Yes	Yes	Yes	Yes	Yes	Yes	Yes	Yes	Yes	No	Yes	Yes	No	No	Mother too busy Other (Specify)	0	0	0	0	0	0	0	0	0	1
Vittin	30–35	Female	Yes	Home/ TBA		Mother		Female	None	Unemployed	33-37		Yes			Original	No		Yes	no	Yes	Yes	Yes	Yes	Yes	Yes	Yes	Yes	Yes	Yes	Yes	No	Yes	Yes	Yes	Yes	Yes	Yes
Vittin	12–17	Female	Yes	Public facility		Mother		Female	None	Unemployed	18-22		Yes			Original	No		Yes	no	Yes	Yes	Yes	Yes	Yes	Yes	Yes	Yes	Yes	Yes	Yes	No	Yes	No	Yes	Yes	No	Yes
Nyohini	12–17	Female	Yes	Public facility		Mother		Female	Secondary	Unemployed	28-32		Yes			Original	No		Yes	yes	Yes	Yes	Yes	Yes	Yes	Yes	Yes	Yes	Yes	Yes	Yes	Yes	Yes	Not due	Yes	Yes	Not due	Yes
Nyohini	12–17	Male	Yes	Public facility		Mother		Female	None	Unemployed	38-42		Yes			Original	Yes		Yes	no	Yes	Yes	Yes	Yes	Yes	Yes	Yes	Yes	Yes	Yes	Yes	Yes	Yes	Not due	Yes	Yes	Not due	Yes
Nyohini	18–23	Female	Yes	Public facility		Mother		Female	None	Unemployed	28-32		Yes			Original	No		Yes	yes	Yes	Yes	Yes	Yes	Yes	Yes	Yes	Yes	Yes	Yes	Yes	Yes	Yes	Not due	Yes	Yes	Not due	Yes
Nyohini	12–17	Male	Yes	Public facility		Mother		Female	None	Unemployed	28-32		Yes			Original	Yes		Yes	no	Yes	Yes	Yes	Yes	Yes	Yes	Yes	Yes	Yes	No	Yes	No	No	No	No	Yes	No	Yes
Nyohini	24–29	Female	Yes	Public facility		Mother		Female	None	Unemployed	38-42		Yes			Original	No		Yes	yes	Yes	Yes	Yes	Yes	Yes	Yes	Yes	Yes	Yes	Yes	Yes	Yes	No	No	No	Yes	No	No	Vaccine stock-outs/not available	0	0	0	0	0	0	0	0	0	0
Nyohini	36–41	Female	Yes	Public facility		Father		Male	None	Unemployed	28-32		Yes			Replacement	No				Yes	Yes	Yes	Yes	Yes	Yes	Yes	Yes	Yes	Yes	Yes	Yes	Yes	Yes	Yes	Yes	Yes	Yes
Nyohini	24–29	Male	Yes	Public facility		Mother		Female	None	Employed	33-37		No	Other	Can not be found		No				History	History	History	History	History	History	History	History	History	History	History	History	History	History	History	History	History	No	Other (Specify)	0	0	0	0	0	0	0	0	0	0
Nyohini	36–41	Male	Yes	Public facility		Mother		Male	Secondary	Unemployed	18-22		Yes			Original	No		Yes	Yes	Yes	Yes	Yes	Yes	Yes	Yes	Yes	Yes	Yes	Yes	Yes	Yes	Yes	Yes	Yes	Yes	Yes	Yes
Nyohini	18–23	Male	Yes	Public facility		Father		Male	Secondary	Unemployed	23-27		No	Misplaced			No				History	History	History	History	History	History	History	History	History	History	History	History	History	History	History	History	History	Yes
Bilpeila	36–41	Female	Yes	Public facility		Mother		Female	Primary	Unemployed	28-32		Yes			Original	No		Yes	Yes	Yes	Yes	Yes	Yes	Yes	Yes	Yes	Yes	Yes	Yes	Yes	Yes	Yes	Yes	Yes	Yes	Yes	Yes
Bilpeila	42–47	Male	Yes	Public facility		Mother		Female	None	Unemployed	28-32		Yes			Original	Yes		Yes	yes	Yes	Yes	Yes	Yes	Yes	Yes	Yes	Yes	Yes	Yes	Yes	No	Yes	No	Yes	Yes	No	No	Unaware of need to return for subsequent doses	0	0	0	0	0	0	0	0	1	0
Bilpeila	18–23	Female	Yes	Public facility		Mother		Female	Primary	Unemployed	23-27		Yes			Replacement	No		Yes	no	Yes	Yes	Yes	Yes	Yes	Yes	Yes	Yes	Yes	Yes	Yes	Yes	Yes	No	No	Yes	No	No	Unaware of need to return for subsequent doses	0	0	0	0	0	0	0	0	1	0
Bilpeila	18–23	Female	Yes	Public facility		Mother		Female	Primary	Unemployed	23-27		Yes			Replacement	No		Yes	yes	Yes	Yes	Yes	Yes	Yes	Yes	Yes	Yes	Yes	Yes	Yes	Yes	No	No	No	Yes	No	No	Unaware of need to return for subsequent doses	0	0	0	0	0	0	0	0	1	0
Vittin	12–17	Female	Yes	Public facility		Mother		Female	Secondary	Unemployed	23-27		Yes			Replacement	No		Yes	yes	Yes	Yes	Yes	Yes	Yes	Yes	Yes	Yes	Yes	Yes	Yes	No	Yes	Not due	Yes	Yes	Not due	Yes
Nyohini	30–35	Male	Yes	Public facility		Mother		Female	Secondary	Unemployed	28-32		Yes			Original	No		yes	yes	Yes	Yes	Yes	Yes	Yes	Yes	Yes	Yes	Yes	Yes	Yes	Yes	Yes	No	Yes	Yes	No	No	Vaccine stock-outs/not available	0	0	0	0	0	0	0	0	0	0
Nyohini	42–47	Female	Yes	Public facility		Mother		Female	Secondary	Unemployed	33-37		Yes			Original	Yes		yes	yes	Yes	Yes	Yes	Yes	Yes	Yes	Yes	Yes	Yes	Yes	Yes	Yes	Yes	Yes	Yes	Yes	Yes	Yes
Bilpeila	18–23	Male	Yes	Public facility		Mother		Female	None	Unemployed	23-27		Yes			Replacement	No		Yes	no	Yes	Yes	Yes	Yes	Yes	Yes	Yes	Yes	Yes	Yes	Yes	Yes	History	History	History	Yes	History	No	Unaware of need to return for subsequent doses Mother too busy	0	0	0	0	0	0	0	0	1	1
Bilpeila	42–47	Female	Yes	Public facility		Mother		Female	Primary	Unemployed	23-27		Yes			Original	No		Yes	yes	Yes	Yes	Yes	Yes	Yes	Yes	Yes	Yes	Yes	Yes	Yes	No	Yes	Yes	Yes	Yes	Yes	Yes
Bilpeila	24–29	Male	Yes	Public facility		Mother		Female	Primary	Unemployed	18-22		Yes			Original	No		Yes	yes	Yes	Yes	Yes	Yes	Yes	Yes	Yes	Yes	Yes	Yes	Yes	No	Yes	No	Yes	Yes	No	No	Unaware of need to return for subsequent doses	0	0	0	0	0	0	0	0	1	0
Bilpeila	36–41	Female	Yes	Public facility		Mother		Female	None	Unemployed	38-42		Yes			Original	No		Yes	yes	Yes	Yes	Yes	Yes	Yes	Yes	Yes	Yes	Yes	Yes	Yes	No	Yes	Yes	Yes	Yes	Yes	No	Unaware of need to return for subsequent doses	0	0	0	0	0	0	0	0	1	0
Bilpeila	30–35	Female	Yes	Public facility		Mother		Female	None	Unemployed	33-37		Yes			Original	No		Yes	yes	Yes	Yes	Yes	Yes	Yes	Yes	Yes	Yes	Yes	Yes	Yes	No	Yes	Yes	Yes	Yes	Yes	No	Unaware of need to return for subsequent doses	0	0	0	0	0	0	0	0	1	0
Bilpeila	24–29	Male	Yes	Public facility		Mother		Female	None	Unemployed	38-42		Yes			Original	No		Yes	no	Yes	Yes	Yes	Yes	Yes	Yes	Yes	Yes	Yes	Yes	No	Yes	No	No	No	Yes	No	No	Unaware of need to return for subsequent doses	0	0	0	0	0	0	0	0	1	0
Bilpeila	42–47	Male	Yes	Public facility		Mother		Female	None	Unemployed	38-42		Yes			Original	No		Yes	yes	Yes	Yes	Yes	Yes	Yes	Yes	Yes	Yes	Yes	Yes	Yes	No	Yes	No	Yes	Yes	No	No	Unaware of need to return for subsequent doses	0	0	0	0	0	0	0	0	1	0
Bilpeila	18–23	Female	Yes	Public facility		Mother		Female	None	Unemployed	38-42		Yes			Replacement	No		Yes	no	Yes	Yes	Yes	Yes	Yes	Yes	Yes	Yes	Yes	Yes	Yes	Yes	Yes	No	Yes	Yes	No	No	Unaware of need to return for subsequent doses	0	0	0	0	0	0	0	0	1	0
Bilpeila	12–17	Female	Yes	Public facility		Mother		Female	None	Unemployed	28-32		Yes			Original	No		Yes	Yes	Yes	Yes	Yes	Yes	Yes	Yes	Yes	Yes	Yes	Yes	Yes	Yes	Yes	No	Yes	Yes	No	No	Long wait Mother too busy	0	0	0	0	0	1	0	0	0	1
Bilpeila	42–47	Male	Yes	Public facility		Mother		Female	Primary	Unemployed	33-37		Yes			Original	No		Yes	Yes	Yes	Yes	Yes	Yes	Yes	Yes	Yes	Yes	Yes	Yes	Yes	No	Yes	No	Yes	Yes	No	No	Unaware of need to return for subsequent doses	0	0	0	0	0	0	0	0	1	0
Bilpeila	24–29	Female	Yes	Private facility		Mother		Female	Tertiary	Employed	28-32		Yes			Original	No		Yes	Yes	Yes	Yes	Yes	Yes	Yes	Yes	Yes	Yes	Yes	Yes	Yes	Yes	Yes	No	Yes	Yes	No	No	Mother too busy	0	0	0	0	0	0	0	0	0	1
Vittin	24–29	Female	Yes	Public facility		Mother		Female	Secondary	Unemployed	23-27		Yes			Original	No		Yes	Yes	Yes	Yes	Yes	Yes	Yes	Yes	Yes	Yes	Yes	Yes	Yes	No	Yes	Yes	Yes	Yes	Yes	Yes
Nyohini	24–29	Male	Yes	Public facility		Mother		Male	None	Unemployed	33-37		Yes			Original	No		Yes	No	Yes	Yes	Yes	Yes	Yes	Yes	Yes	Yes	Yes	Yes	Yes	History	Yes	Yes	Yes	Yes	Yes	Yes
Nyohini	12–17	Female	Yes	Public facility		Mother		Female	Tertiary	Employed	28-32		Yes			Original	No		Yes	No	Yes	Yes	Yes	Yes	Yes	Yes	Yes	Yes	Yes	Yes	Yes	Yes	Yes	Not due	Yes	Yes	Not due	Yes
Nyohini	42–47	Male	Yes	Public facility		Mother		Female	Tertiary	Employed	28-32		Yes			Original	No		Yes	yes	Yes	Yes	Yes	Yes	Yes	Yes	Yes	Yes	Yes	Yes	Yes	Yes	Yes	Yes	Yes	Yes	Yes	Yes
Nyohini	24–29	Female	Yes	Public facility		Mother		Female	Tertiary	Unemployed	28-32		Yes			Original	No		Yes	no	Yes	Yes	Yes	Yes	Yes	Yes	Yes	Yes	Yes	Yes	Yes	Yes	Yes	No	Yes	Yes	No	Yes
Nyohini	18–23	Male	Yes	Public facility		Mother		Female	None	Unemployed	28-32		Yes			Original	No		Yes	no	Yes	Yes	Yes	Yes	Yes	Yes	Yes	Yes	Yes	Yes	Yes	Yes	Yes	Not due	Yes	Yes	Not due	Yes
Nyohini	42–47	Male	Yes	Public facility		Mother		Female	Secondary	Unemployed	33-37		No	Other	Not found		No				History	History	History	History	History	History	History	History	History	History	History	History	History	History	History	History	History	No	Other (Specify)	0	0	0	0	0	0	0	0	0	0
Nyohini	24–29	Female	Yes	Public facility		Mother		Female	Secondary	Unemployed	23-27		Yes			Original	No		yes	no	Yes	Yes	Yes	Yes	Yes	Yes	Yes	Yes	Yes	Yes	Yes	Yes	No	No	No	Yes	No	No	Mother too busy	0	0	0	0	0	0	0	0	0	1
Nyohini	30–35	Female	Yes	Public facility		Mother		Male	Secondary	Unemployed	33-37		No	Misplaced			No				History	History	History	History	History	History	History	History	History	History	History	History	History	History	History	History	History	No	Other (Specify)	0	0	0	0	0	0	0	0	0	0
Nyohini	12–17	Female	Yes	Public facility		Mother		Female	Secondary	Unemployed	43-47		Yes			Original	Yes		yes	yes	Yes	Yes	Yes	Yes	Yes	Yes	Yes	Yes	Yes	Yes	Yes	Yes	no	no	no	2020-02-27	No	No
Nyohini	42–47	Male	Yes	Public facility		Mother		Female	None	Unemployed	28-32		Yes			Original	No		yes	yes	Yes	Yes	Yes	Yes	Yes	Yes	Yes	Yes	Yes	Yes	Yes	Yes	Yes	Yes	Yes	Yes	Yes	Yes
Nyohini	30–35	Female	Yes	Public facility		Mother		Female	None	Employed	28-32		Yes			Original	No		yes	yes	Yes	Yes	Yes	Yes	Yes	Yes	Yes	Yes	Yes	Yes	Yes	Yes	Yes	No	Yes	Yes	No	No	Thought was complete	0	0	0	0	0	0	0	0	0	0
Vittin	18–23	Female	Yes	Public facility		Mother		Female	Tertiary	Employed	33-37		Yes			Original	Yes		yes	yes	Yes	Yes	Yes	Yes	Yes	Yes	Yes	Yes	Yes	Yes	Yes	No	Yes	Yes	Yes	Yes	Yes	Yes
Vittin	36–41	Female	Yes	Public facility		Mother		Female	None	Unemployed	33-37		Yes			Original	Yes		yes	yes	Yes	Yes	Yes	Yes	Yes	Yes	Yes	Yes	Yes	Yes	Yes	Yes	No	No	No	Yes	No	No	Vaccine stock-outs/not available	0	0	0	0	0	0	0	0	0	0
Nyohini	36–41	Female	Yes	Public facility		Mother		Female	None	Unemployed	28-32		No	Destroyed			Yes				Yes	Yes	Yes	Yes	Yes	Yes	Yes	Yes	No	No	No	No	No	No	No	No	No	No	Vaccine stock-outs/not available Rumors/myths about vaccines Mother too busy	0	0	0	0	0	0	0	0	0	1
Nyohini	30–35	Female	Yes	Home/ TBA		Mother		Female	None	Unemployed	23-27		Yes			Original	Yes		yes	no	Yes	Yes	Yes	Yes	Yes	Yes	Yes	Yes	Yes	Yes	Yes	No	Yes	No	Yes	Yes	No	No	Vaccine stock-outs/not available Mother too busy Time of immunization inconvenient Thought was complete	0	0	0	0	0	0	0	0	0	1
Nyohini	24–29	Male	Yes	Public facility		Mother		Female	None	Unemployed	38-42		Yes			Original	Yes		yes	no	Yes	Yes	Yes	Yes	Yes	Yes	Yes	Yes	Yes	Yes	Yes	Yes	Yes	No	Yes	Yes	Yes	No	Vaccine stock-outs/not available Inadequate information on immunization Mother too busy Time of immunization inconvenient	0	0	0	0	0	0	0	0	0	1
Nyohini	24–29	Male	Yes	Public facility		Mother		Female	Primary	Unemployed	33-37		Yes			Original	Yes		yes	no	Yes	Yes	Yes	Yes	Yes	Yes	Yes	Yes	Yes	Yes	Yes	Yes	No	No	No	Yes	No	No	Other (Specify)	0	0	0	0	0	0	0	0	0	0
Nyohini	30–35	Male	Yes	Public facility		Mother		Female	None	Unemployed	18-22		Yes			Original	Yes		yes	yes	Yes	Yes	Yes	Yes	Yes	Yes	Yes	Yes	Yes	Yes	Yes	Yes	Yes	No	Yes	Yes	No	No	Thought was complete	0	0	0	0	0	0	0	0	0	0
Nyohini	24–29	Female	Yes	Public facility		Mother		Female	None	Unemployed	23-27		Yes			Original	Yes		yes	yes	Yes	Yes	Yes	Yes	Yes	Yes	Yes	Yes	Yes	Yes	Yes	Yes	Yes	No	Yes	Yes	No	No	Mother too busy	0	0	0	0	0	0	0	0	0	1
Nyohini	24–29	Male	Yes	Public facility		Mother		Female	Tertiary	Employed	28-32		Yes			Original	Yes		yes	no	Yes	Yes	Yes	Yes	Yes	Yes	Yes	Yes	Yes	Yes	Yes	Yes	Yes	Yes	Yes	Yes	Yes	Yes
Nyohini	18–23	Male	Yes	Public facility		Mother		Male	Secondary	Unemployed	23-27		Yes			Original	Yes		yes	no	Yes	Yes	Yes	Yes	Yes	Yes	Yes	Yes	Yes	Yes	Yes	Yes	Yes	Yes	Yes	Yes	Yes	Yes
Nyohini	36–41	Female	Yes	Public facility		Mother		Female	None	Unemployed	23-27		Yes			Original	Yes		yes	yes	Yes	Yes	Yes	Yes	Yes	Yes	Yes	Yes	Yes	Yes	Yes	Yes	Yes	Yes	Yes	Yes	Yes	Yes
Nyohini	42–47	Female	Yes	Public facility		Mother		Female	None	Unemployed	23-27		Yes			Original	Yes		yes	yes	Yes	Yes	Yes	Yes	Yes	Yes	Yes	Yes	Yes	Yes	Yes	Yes	Yes	No	Yes	Yes	No	No	Thought was complete	0	0	0	0	0	0	0	0	0	0
Nyohini	18–23	Female	Yes	Public facility		Mother		Female	None	Unemployed	28-32		Yes			Original	Yes		yes	yes	Yes	Yes	Yes	Yes	Yes	Yes	Yes	Yes	Yes	Yes	Yes	Yes	Yes	No	Yes	Yes	No	No	Mother too busy	0	0	0	0	0	0	0	0	0	1
Nyohini	18–23	Female	Yes	Public facility		Mother		Female	None	Unemployed	18-22		Yes			Original	Yes		yes	yes	Yes	Yes	Yes	Yes	Yes	Yes	Yes	Yes	Yes	Yes	Yes	Yes	No	No	No	Yes	No	No	Mother too busy	0	0	0	0	0	0	0	0	0	1
Nyohini	36–41	Male	Yes	Public facility		Mother		Female	Primary	Unemployed	23-27		Yes			Original	Yes		yes	yes	Yes	Yes	Yes	Yes	Yes	Yes	Yes	Yes	Yes	Yes	Yes	Yes	Yes	Yes	Yes	Yes	Yes	Yes
Nyohini	18–23	Male	Yes	Public facility		Mother		Female	None	Unemployed	23-27		Yes			Original	Yes		yes	yes	Yes	Yes	Yes	Yes	Yes	Yes	Yes	Yes	Yes	Yes	Yes	Yes	Yes	Yes	Yes	Yes	Yes	Yes
Nyohini	12–17	Male	Yes	Public facility		Mother		Female	None	Unemployed	38-42		Yes			Original	Yes		yes	no	Yes	Yes	Yes	Yes	Yes	Yes	Yes	Yes	Yes	Yes	Yes	Yes	Yes	No	Yes	Yes	No	Yes
Nyohini	42–47	Female	Yes	Public facility		Mother		Female	None	Unemployed	38-42		Yes			Original	Yes		yes	yes	Yes	Yes	Yes	Yes	Yes	Yes	Yes	Yes	Yes	Yes	Yes	Yes	Yes	Yes	Yes	Yes	Yes	Yes
Nyohini	30–35	Female	Yes	Public facility		Mother		Female	None	Unemployed	28-32		Yes			Original	Yes		yes	yes	Yes	Yes	Yes	Yes	Yes	Yes	Yes	Yes	Yes	Yes	Yes	Yes	Yes	No	Yes	Yes	No	No	Thought was complete	0	0	0	0	0	0	0	0	0	0
Nyohini	24–29	Female	Yes	Public facility		Mother		Female	Primary	Unemployed	23-27		Yes			Original	Yes		yes	yes	Yes	Yes	Yes	Yes	Yes	Yes	Yes	Yes	Yes	Yes	Yes	Yes	Yes	Yes	Yes	Yes	Yes	Yes
Nyohini	12–17	Female	Yes	Public facility		Mother		Female	None	Unemployed	18-22		Yes			Original	Yes		yes	no	Yes	Yes	Yes	Yes	Yes	Yes	Yes	Yes	Yes	Yes	Yes	Yes	Yes	No	Yes	Yes	No	Yes
Nyohini	36–41	Male	Yes	Public facility		Mother		Female	Secondary	Unemployed	23-27		Yes			Original	Yes		yes	yes	Yes	Yes	Yes	Yes	Yes	Yes	Yes	Yes	Yes	Yes	Yes	Yes	Yes	Yes	Yes	Yes	Yes	Yes
Nyohini	12–17	Female	Yes	Public facility		Mother		Female	None	Unemployed	23-27		Yes			Original	Yes		yes	yes	Yes	Yes	Yes	Yes	Yes	Yes	Yes	Yes	Yes	Yes	Yes	Yes	Yes	Yes	Yes	Yes	Yes	Yes
Nyohini	30–35	Male	Yes	Public facility		Mother		Female	None	Unemployed	38-42		Yes			Original	Yes		yes	no	Yes	Yes	Yes	Yes	Yes	Yes	Yes	Yes	Yes	Yes	Yes	Yes	Yes	Yes	Yes	Yes	Yes	Yes
Nyohini	30–35	Female	Yes	Public facility		Mother		Female	None	Unemployed	38-42		Yes			Original	Yes		yes	no	Yes	Yes	Yes	Yes	Yes	Yes	Yes	Yes	Yes	Yes	Yes	Yes	Yes	Yes	Yes	Yes	Yes	Yes
Nyohini	36–41	Female	Yes	Public facility		Mother		Female	None	Unemployed	18-22		Yes			Original	Yes		yes	yes	Yes	Yes	Yes	Yes	Yes	Yes	Yes	Yes	Yes	Yes	Yes	Yes	Yes	Yes	Yes	Yes	Yes	Yes
Nyohini	12–17	Male	Yes	Public facility		Mother		Female	None	Unemployed	28-32		Yes			Original	Yes		yes	yes	Yes	Yes	Yes	Yes	Yes	Yes	Yes	Yes	Yes	Yes	Yes	Yes	Yes	No	Yes	Yes	No	Yes
Nyohini	18–23	Female	Yes	Public facility		Mother		Female	None	Unemployed	23-27		Yes			Original	Yes		yes	no	Yes	Yes	Yes	Yes	Yes	Yes	Yes	Yes	Yes	Yes	Yes	Yes	Yes	Yes	Yes	Yes	Yes	Yes
Nyohini	36–41	Female	Yes	Public facility		Mother		Female	None	Unemployed	23-27		Yes			Original	Yes		yes	no	Yes	Yes	Yes	Yes	Yes	Yes	Yes	Yes	Yes	Yes	Yes	Yes	Yes	Yes	Yes	Yes	Yes	Yes
Nyohini	30–35	Male	Yes	Public facility		Mother		Female	Primary	Unemployed	23-27		Yes			Original	Yes		yes	no	Yes	Yes	Yes	Yes	Yes	Yes	Yes	Yes	Yes	Yes	Yes	Yes	Yes	Yes	Yes	Yes	Yes	Yes
Nyohini	24–29	Male	Yes	Public facility		Mother		Female	None	Unemployed	23-27		Yes			Original	Yes		yes	yes	Yes	Yes	Yes	Yes	Yes	Yes	Yes	Yes	Yes	Yes	Yes	Yes	Yes	Yes	Yes	Yes	Yes	Yes
Nyohini	12–17	Female	Yes	Public facility		Mother		Female	Primary	Unemployed	28-32		Yes			Original	Yes		yes	no	Yes	Yes	Yes	Yes	Yes	Yes	Yes	Yes	Yes	Yes	Yes	Yes	Yes	No	Yes	Yes	No	Yes
Nyohini	36–41	Male	Yes	Public facility		Mother		Female	None	Unemployed	28-32		Yes			Original	Yes		yes	no	Yes	Yes	Yes	Yes	Yes	Yes	Yes	Yes	Yes	Yes	Yes	Yes	Yes	Yes	Yes	Yes	Yes	Yes
Nyohini	18–23	Male	Yes	Public facility		Mother		Female	None	Unemployed	28-32		Yes			Original	Yes		yes	yes	Yes	Yes	Yes	Yes	Yes	Yes	Yes	Yes	Yes	Yes	Yes	Yes	Yes	Yes	Yes	Yes	Yes	Yes
Nyohini	30–35	Male	Yes	Public facility		Mother		Female	Primary	Unemployed	18-22		Yes			Original	Yes		yes	yes	Yes	Yes	Yes	Yes	Yes	Yes	Yes	Yes	Yes	Yes	Yes	Yes	No	No	No	Yes	No	No	Vaccine stock-outs/not available	0	0	0	0	0	0	0	0	0	0
Nyohini	18–23	Male	Yes	Public facility		Mother		Female	None	Unemployed	28-32		Yes			Original	Yes		yes	no	Yes	Yes	Yes	Yes	Yes	Yes	Yes	Yes	Yes	Yes	Yes	Yes	Yes	Yes	Yes	Yes	Yes	Yes
Nyohini	30–35	Female	Yes	Public facility		Mother		Female	None	Unemployed	18-22		Yes			Original	Yes		yes	yes	Yes	Yes	Yes	Yes	Yes	Yes	Yes	Yes	Yes	Yes	Yes	Yes	Yes	No	Yes	Yes	No	No	Mother too busy	0	0	0	0	0	0	0	0	0	1
Nyohini	36–41	Female	Yes	Public facility		Mother		Female	None	Employed	23-27		Yes			Original	Yes		yes	yes	Yes	Yes	Yes	Yes	Yes	Yes	Yes	Yes	Yes	Yes	Yes	No	Yes	Yes	Yes	Yes	Yes	Yes
Nyohini	12–17	Female	Yes	Home/ TBA		Mother		Female	None	Employed	23-27		Yes			Original	Yes		no	no	Yes	Yes	Yes	Yes	Yes	Yes	Yes	Yes	Yes	Yes	Yes	Yes	Yes	No	Yes	Yes	No	No	Vaccine stock-outs/not available Mother too busy	0	0	0	0	0	0	0	0	0	1
Nyohini	18–23	Male	Yes	Home/ TBA		Mother		Female	None	Unemployed	23-27		Yes			Original	Yes		yes	no	Yes	Yes	Yes	Yes	Yes	Yes	Yes	Yes	Yes	Yes	Yes	Yes	Yes	No	Yes	Yes	No	No	Vaccine stock-outs/not available	0	0	0	0	0	0	0	0	0	0
Nyohini	36–41	Male	Yes	Public facility		Mother		Female	None	Unemployed	33-37		Yes			Original	Yes		yes	yes	Yes	Yes	Yes	Yes	Yes	Yes	Yes	Yes	Yes	Yes	Yes	No	Yes	No	Yes	Yes	No	No	Time of immunization inconvenient, what do they mean? Mother too busy	0	0	0	0	1	0	0	0	0	1
Nyohini	18–23	Male	Yes	Home/ TBA		Mother		Female	None	Employed	23-27		Yes			Original	Yes		yes	no	Yes	Yes	Yes	Yes	Yes	Yes	Yes	Yes	Yes	Yes	Yes	Yes	Yes	No	Yes	Yes	No	No	Mother too busy	0	0	0	0	0	0	0	0	0	1
Nyohini	12–17	Female	Yes	Public facility		Mother		Female	Primary	Unemployed	18-22		Yes			Original	Yes		yes	no	Yes	Yes	Yes	Yes	Yes	Yes	Yes	Yes	Yes	Yes	Yes	Yes	Yes	No	Yes	Yes	No	No	Mother too busy Vaccine stock-outs/not available	0	0	0	0	0	0	0	0	0	1
Nyohini	18–23	Female	Yes	Home/ TBA		Mother		Female	None	Unemployed	18-22		Yes			Original	Yes		yes	no	Yes	Yes	Yes	Yes	Yes	Yes	Yes	Yes	Yes	Yes	Yes	No	Yes	No	Yes	Yes	No	No	Vaccine stock-outs/not available Rumors/myths about vaccines	0	0	0	0	0	0	0	0	0	0
Nyohini	42–47	Male	Yes	Home/ TBA		Mother		Male	None	Unemployed	28-32		Yes			Original	Yes		yes	yes	Yes	Yes	Yes	Yes	Yes	Yes	Yes	Yes	Yes	Yes	Yes	No	Yes	No	Yes	Yes	No	No	Unaware of need to return for subsequent doses Vaccine stock-outs/not available Mother too busy	0	0	0	0	0	0	0	0	1	1
Nyohini	18–23	Female	Yes	Public facility		Mother		Female	Primary	Employed	23-27		Yes			Original	Yes		yes	yes	Yes	Yes	Yes	Yes	Yes	Yes	Yes	Yes	Yes	Yes	Yes	Yes	Yes	No	Yes	Yes	No	No	Vaccine stock-outs/not available Mother too busy Thought was complete	0	0	0	0	0	0	0	0	0	1
Nyohini	12–17	Male	Yes	Home/ TBA		Mother		Female	None	Unemployed	28-32		Yes			Original	Yes		yes	no	Yes	Yes	Yes	Yes	Yes	Yes	Yes	Yes	Yes	Yes	No	No	Yes	No	Yes	Yes	No	Yes
Nyohini	12–17	Female	Yes	Home/ TBA		Mother		Female	None	Unemployed	18-22		Yes			Original	No		yes	no	Yes	Yes	Yes	Yes	Yes	Yes	Yes	Yes	Yes	Yes	Yes	Yes	Yes	No	Yes	Yes	No	Yes
Nyohini	12–17	Female	Yes	Home/ TBA		Mother		Female	None	Employed	28-32		Yes			Original	Yes		yes	no	Yes	Yes	Yes	Yes	Yes	Yes	Yes	Yes	Yes	Yes	Yes	Yes	No	No	No	Yes	No	Yes
Nyohini	24–29	Male	Yes	Home/ TBA		Mother		Female	None	Employed	28-32		Yes			Original	No		yes	no	Yes	Yes	Yes	Yes	Yes	Yes	Yes	Yes	Yes	Yes	Yes	Yes	Yes	No	Yes	Yes	No	No	Vaccination center too far Thought was complete	1	0	0	0	0	0	0	0	0	0
Nyohini	18–23	Male	Yes	Home/ TBA		Mother		Female	None	Unemployed	28-32		Yes			Original	Yes		yes	no	Yes	Yes	Yes	Yes	Yes	Yes	Yes	Yes	Yes	Yes	Yes	Yes	Yes	No	Yes	Yes	No	No	Thought was complete	0	0	0	0	0	0	0	0	0	0
Nyohini	30–35	Male	Yes	Home/ TBA		Mother		Female	None	Unemployed	28-32		Yes			Original	Yes		yes	yes	Yes	Yes	Yes	Yes	Yes	Yes	Yes	Yes	Yes	Yes	Yes	No	Yes	No	Yes	Yes	No	No	Mother too busy Unaware of need to return for subsequent doses Unaware of the need for immunization	0	0	0	0	0	0	0	1	1	1
Nyohini	18–23	Male	Yes	Private facility		Father		Male	Tertiary	Employed	33-37		Yes			Original	Yes		yes	yes	Yes	Yes	Yes	Yes	Yes	Yes	Yes	Yes	Yes	Yes	Yes	Yes	Yes	No	Yes	Yes	No	No	Fear of side effects Vaccination center too far Unaware of the need for immunization	1	0	0	0	0	0	1	1	0	0
Nyohini	18–23	Male	Yes	Home/ TBA		Mother		Female	None	Unemployed	38-42		Yes			Original	Yes		yes	no	Yes	Yes	Yes	Yes	Yes	Yes	Yes	Yes	Yes	Yes	Yes	Yes	Yes	Yes	Yes	Yes	Yes	Yes
Nyohini	30–35	Female	Yes	Public facility		Mother		Female	None	Unemployed	33-37		Yes			Original	Yes		yes	no	Yes	Yes	Yes	Yes	Yes	Yes	Yes	Yes	Yes	Yes	Yes	Yes	Yes	Yes	Yes	Yes	Yes	Yes
Tamale Central	36–41	Male	Yes	Public facility		Mother		Female	None	Unemployed	23-27		Yes			Original	Yes		yes	yes	Yes	Yes	Yes	Yes	Yes	Yes	Yes	Yes	Yes	Yes	Yes	Yes	Yes	Yes	Yes	Yes	Yes	Yes
Nyohini	30–35	Male	Yes	Public facility		Mother		Female	None	Unemployed	28-32		Yes			Original	Yes		yes	yes	Yes	Yes	Yes	Yes	Yes	Yes	Yes	Yes	Yes	Yes	Yes	Yes	Yes	Yes	Yes	Yes	Yes	Yes
Nyohini	18–23	Male	Yes	Public facility		Mother		Female	None	Unemployed	28-32		Yes			Original	Yes		yes	no	Yes	Yes	Yes	Yes	Yes	Yes	Yes	Yes	Yes	Yes	Yes	Yes	Yes	Yes	Yes	Yes	Yes	Yes
Nyohini	18–23	Male	Yes	Public facility		Mother		Female	None	Unemployed	23-27		Yes			Original	Yes		yes	no	Yes	Yes	Yes	Yes	Yes	Yes	Yes	Yes	Yes	Yes	Yes	Yes	Yes	No	Yes	Yes	No	No	Thought was complete	0	0	0	0	0	0	0	0	0	0
Nyohini	24–29	Male	Yes	Public facility		Mother		Female	Secondary	Unemployed	28-32		Yes			Original	Yes		yes	no	Yes	Yes	Yes	Yes	Yes	Yes	Yes	Yes	Yes	Yes	Yes	Yes	Yes	Yes	Yes	Yes	Yes	Yes
Nyohini	12–17	Female	Yes	Public facility		Mother		Female	Primary	Unemployed	28-32		Yes			Original	Yes		yes	yes	Yes	Yes	Yes	Yes	Yes	Yes	Yes	Yes	Yes	Yes	Yes	No	Yes	No	Yes	Yes	No	Yes
Nyohini	18–23	Female	Yes	Public facility		Mother		Female	Secondary	Unemployed	38-42		Yes			Original	Yes		yes	no	Yes	Yes	Yes	Yes	Yes	Yes	Yes	Yes	No	No	No	No	No	No	No	No	No	No	Cost of transport Mother too busy Unaware of the need for immunization Unaware of need to return for subsequent doses Inadequate information on immunization	0	0	1	0	0	0	0	1	1	1
Nyohini	12–17	Female	Yes	Public facility		Mother		Female	None	Unemployed	28-32		Yes			Original	Yes		no	no	Yes	Yes	Yes	Yes	No	No	No	No	No	No	No	No	No	No	No	No	No	No	Mother too busy Time of immunization inconvenient, what do they mean? Time of immunization unknown	0	0	0	0	1	0	0	0	0	1
Nyohini	18–23	Male	Yes	Public facility		Mother		Female	Secondary	Unemployed	18-22		Yes			Original	No		yes	yes	Yes	Yes	Yes	Yes	Yes	No	Yes	Yes	No	No	No	No	No	No	No	No	No	No	Cost of transport Mother too busy	0	0	1	0	0	0	0	0	0	1
Nyohini	12–17	Female	Yes	Public facility		Mother		Female	Secondary	Unemployed	23-27		Yes			Original	No		yes	no	Yes	No	Yes	Yes	No	No	No	No	No	No	No	No	No	No	No	No	No	No	Fear of side effects Cost of transport Rumors/myths about vaccines	0	0	1	0	0	0	1	0	0	0
Nyohini	12–17	Female	Yes	Public facility		Mother		Female	None	Unemployed	23-27		Yes			Original	Yes		yes	no	Yes	Yes	Yes	Yes	Yes	Yes	Yes	Yes	Yes	No	Yes	No	Yes	Not due	Yes	Yes	Not due	Yes
Nyohini	12–17	Female	Yes	Public facility		Mother		Female	Secondary	Unemployed	18-22		Yes			Original	No		yes	no	Yes	Yes	Yes	Yes	Yes	Yes	Yes	Yes	Yes	Yes	Yes	No	Yes	No	Yes	Yes	No	Yes
Nyohini	24–29	Female	Yes	Public facility		Mother		Female	None	Unemployed	28-32		Yes			Original	No		yes	yes	Yes	No	Yes	Yes	Yes	Yes	Yes	Yes	Yes	Yes	Yes	No	Yes	Yes	Yes	Yes	Yes	Yes
Nyohini	24–29	Male	Yes	Public facility		Mother		Female	Secondary	Unemployed	23-27		Yes			Original	Yes		no	no	Yes	No	Yes	Yes	Yes	Yes	Yes	Yes	Yes	Yes	No	No	No	No	No	Yes	No	No	Time of immunization unknown Time of immunization inconvenient, what do they mean?	0	0	0	0	1	0	0	0	0	0
Nyohini	30–35	Male	Yes	Public facility		Mother		Female	None	Unemployed	28-32		Yes			Original	Yes		yes	no	Yes	Yes	Yes	Yes	Yes	Yes	Yes	Yes	Yes	Yes	Yes	Yes	Yes	No	Yes	Yes	No	No	Thought was complete	0	0	0	0	0	0	0	0	0	0
Nyohini	36–41	Male	Yes	Public facility		Mother		Female	None	Unemployed	28-32		Yes			Original	No		yes	no	Yes	Yes	Yes	Yes	Yes	Yes	Yes	Yes	Yes	Yes	Yes	Yes	No	No	No	Yes	No	No	Time of immunization inconvenient Vaccine stock-outs/not available	0	0	0	0	0	0	0	0	0	0
Tamale Central	12–17	Female	Yes	Public facility		Mother		Female	None	Employed	23-27		Yes			Original	No		yes	no	Yes	Yes	Yes	Yes	Yes	Yes	Yes	Yes	Yes	Yes	Yes	Yes	Yes	Not due	Yes	Yes	Not due	Yes
Tamale Central	36–41	Male	Yes	Public facility		Mother		Female	Primary	Employed	28-32		Yes			Original	No		yes	yes	Yes	Yes	Yes	Yes	Yes	Yes	Yes	Yes	Yes	Yes	Yes	Yes	Yes	Yes	Yes	Yes	Yes	Yes
Tamale Central	24–29	Male	Yes	Public facility		Mother		Female	Secondary	Employed	28-32		Yes			Original	No		yes	yes	Yes	Yes	Yes	Yes	Yes	Yes	Yes	Yes	Yes	Yes	Yes	Yes	Yes	No	Yes	Yes	No	No	Thought was complete	0	0	0	0	0	0	0	0	0	0
Vittin	30–35	Female	Yes	Home/ TBA		Mother		Female	None	Unemployed	43-47		Yes			Original	No		yes	no	Yes	Yes	Yes	Yes	Yes	Yes	Yes	Yes	Yes	Yes	Yes	Yes	Yes	Yes	Yes	Yes	Yes	Yes
Vittin	30–35	Female	Yes	Home/ TBA		Father		Male	None	Unemployed	43-47		Yes			Original	No		yes	no	Yes	Yes	Yes	Yes	Yes	Yes	Yes	Yes	Yes	Yes	Yes	No	Yes	Yes	Yes	Yes	Yes	Yes
Vittin	18–23	Female	Yes	Home/ TBA		Mother		Female	None	Unemployed	28-32		No	Other	Kept somewhere		No				History	History	History	History	History	History	History	History	History	History	History	History	History	History	History	History	History	Yes
Vittin	30–35	Female	Yes	Home/ TBA		Other	Uncle	Male	Secondary	Unemployed	28-32		Don't know				Don't know				History	History	History	History	History	History	History	History	History	History	History	History	History	History	History	History	History	No	Other (Specify)	0	0	0	0	0	0	0	0	0	0
Vittin	42–47	Male	Yes	Home/ TBA		Father		Male	None	Unemployed	43-47		Don't know				Don't know				History	History	History	History	History	History	History	History	History	History	History	History	History	History	History	History	History	No	Other (Specify)	0	0	0	0	0	0	0	0	0	0
Vittin	18–23	Male	Yes	Public facility		Father		Female	Primary	Unemployed	33-37		Don't know				Don't know				History	History	History	History	History	History	History	History	History	History	History	History	History	History	History	History	History	No	Other (Specify)	0	0	0	0	0	0	0	0	0	0
Bilpeila	30–35	Female	Yes	Public facility		Mother		Male	Primary	Unemployed	33-37		Yes			Original	No		yes	no	Yes	Yes	Yes	Yes	Yes	Yes	Yes	Yes	Yes	Yes	Yes	Yes	Yes	Yes	Yes	Yes	Yes	No	Other (Specify)	0	0	0	0	0	0	0	0	0	0
Bilpeila	30–35	Male	Yes	Public facility		Mother		Female	None	Unemployed	23-27		Yes			Original	No		yes	no	Yes	Yes	Yes	Yes	Yes	Yes	Yes	Yes	Yes	Yes	Yes	Yes	Yes	Yes	Yes	Yes	Yes	No	Thought was complete Unaware of the need for immunization	0	0	0	0	0	0	0	1	0	0
Bilpeila	12–17	Female	Yes	Public facility		Mother		Male	None	Unemployed	33-37		Yes			Replacement	Yes		yes	yes	Yes	Yes	Yes	Yes	Yes	Yes	Yes	Yes	Yes	Yes	Yes	Yes	Yes	Yes	Yes	Yes	Yes	No	Unaware of need to return for subsequent doses Thought was complete	0	0	0	0	0	0	0	0	1	0
Bilpeila	42–47	Male	Yes	Home/ TBA		Mother		Female	None	Unemployed	28-32		Yes			Original	No		yes	no	Yes	Yes	Yes	Yes	Yes	Yes	Yes	Yes	Yes	Yes	Yes	No	Yes	Yes	Yes	Yes	Yes	No	Unaware of need to return for subsequent doses	0	0	0	0	0	0	0	0	1	0
Bilpeila	36–41	Female	Yes	Home/ TBA		Mother		Female	None	Unemployed	23-27		Yes			Original	No		yes	no	Yes	Yes	Yes	Yes	Yes	Yes	Yes	Yes	Yes	Yes	Yes	Yes	Yes	No	Yes	Yes	No	No	Mother too busy Unaware of need to return for subsequent doses	0	0	0	0	0	0	0	0	1	1
Bilpeila	24–29	Male	Yes	Public facility		Mother		Female	Primary	Unemployed	18-22		Yes			Original	No		yes	no	Yes	Yes	Yes	Yes	Yes	Yes	Yes	Yes	Yes	Yes	Yes	Yes	Yes	Yes	Yes	Yes	Yes	Yes
Bilpeila	36–41	Female	Yes	Home/ TBA		Mother		Female	None	Unemployed	33-37		Yes			Original	No		yes	yes	Yes	Yes	Yes	Yes	Yes	Yes	Yes	Yes	Yes	Yes	Yes	Yes	Yes	Yes	Yes	Yes	Yes	Yes
Bilpeila	42–47	Female	Yes	Home/ TBA		Mother		Female	None	Unemployed	18-22		Yes			Original	No		yes	no	Yes	Yes	Yes	Yes	Yes	Yes	Yes	Yes	Yes	Yes	Yes	Yes	Yes	No	Yes	Yes	No	No	Unaware of the need for immunization Unaware of need to return for subsequent doses	0	0	0	0	0	0	0	1	1	0
Bilpeila	24–29	Male	Yes	Public facility		Mother		Female	None	Unemployed	28-32		Yes			Original	No		yes	yes	Yes	Yes	Yes	Yes	Yes	Yes	Yes	Yes	Yes	Yes	Yes	Yes	Yes	Yes	Yes	Yes	Yes	Yes
Bilpeila	12–17	Male	Yes	Home/ TBA		Mother		Female	None	Unemployed	33-37		Yes			Original	No		yes	no	Yes	Yes	Yes	Yes	Yes	Yes	Yes	Yes	Yes	Yes	Yes	Yes	Yes	No	Yes	Yes	No	No	Mother too busy Unaware of need to return for subsequent doses Time of immunization inconvenient	0	0	0	0	0	0	0	0	1	1
Bilpeila	24–29	Male	Yes	Public facility		Mother		Female	None	Unemployed	33-37		Yes			Original	Yes		yes	no	Yes	Yes	Yes	Yes	Yes	Yes	Yes	Yes	Yes	Yes	Yes	Yes	Yes	Yes	Yes	Yes	Yes	Yes
Bilpeila	12–17	Female	Yes	Home/ TBA		Mother		Female	None	Unemployed	28-32		Yes			Original	No		yes	no	Yes	Yes	Yes	Yes	Yes	Yes	Yes	Yes	Yes	Yes	Yes	Yes	Yes	No	Yes	Yes	No	No	Time of immunization unknown Mother too busy	0	0	0	0	0	0	0	0	0	1
Bilpeila	24–29	Female	Yes	Home/ TBA		Mother		Female	None	Unemployed	23-27		Yes			Original	No		yes	no	Yes	Yes	Yes	Yes	Yes	Yes	Yes	Yes	Yes	Yes	Yes	Yes	Yes	Yes	Yes	Yes	Yes	Yes
Bilpeila	42–47	Female	Yes	Public facility		Mother		Female	None	Unemployed	28-32		Yes			Original	No		yes	no	Yes	Yes	Yes	Yes	Yes	Yes	Yes	Yes	Yes	Yes	Yes	Yes	Yes	Yes	Yes	Yes	Yes	Yes
Bilpeila	12–17	Female	Yes	Home/ TBA		Mother		Female	None	Unemployed	23-27		Yes			Original	Yes		yes	no	Yes	Yes	Yes	Yes	Yes	Yes	Yes	Yes	Yes	Yes	Yes	Yes	Yes	No	Yes	Yes	No	No	Mother too busy Unaware of the need for immunization	0	0	0	0	0	0	0	1	0	1
Bilpeila	18–23	Female	Yes	Public facility		Mother		Female	Primary	Unemployed	33-37		Yes			Original	No		yes	yes	Yes	Yes	Yes	Yes	Yes	Yes	Yes	Yes	Yes	Yes	Yes	Yes	Yes	No	Yes	Yes	No	No	Other (Specify)	0	0	0	0	0	0	0	0	0	0
Bilpeila	24–29	Female	Yes	Public facility		Mother		Female	Primary	Unemployed	28-32		Yes			Original	Yes		yes	yes	Yes	Yes	Yes	Yes	No	No	No	No	No	No	No	No	No	No	No	No	No	No	Vaccination center too far Cost of transport Unaware of need to return for subsequent doses	1	0	1	0	0	0	0	0	1	0
Bilpeila	42–47	Male	Yes	Home/ TBA		Father		Male	Primary	Unemployed	28-32		Yes			Original	Yes		yes	yes	Yes	Yes	Yes	Yes	Yes	Yes	Yes	Yes	Yes	Yes	Yes	Yes	No	No	No	Yes	No	No	Vaccination center too far Unaware of need to return for subsequent doses Unaware of the need for immunization	1	0	0	0	0	0	0	1	1	0
Bilpeila	18–23	Female	Yes	Public facility		Father		Male	Primary	Unemployed	28-32		Yes			Original	No		yes	yes	Yes	Yes	Yes	Yes	Yes	Yes	Yes	Yes	No	No	No	No	No	No	No	No	No	No	Time of immunization unknown Unaware of need to return for subsequent doses	0	0	0	0	0	0	0	0	1	0
Bilpeila	42–47	Female	Yes	Public facility		Mother		Female	None	Unemployed	33-37		Yes			Original	No		yes	yes	Yes	Yes	Yes	Yes	Yes	Yes	Yes	Yes	Yes	Yes	Yes	Yes	No	No	No	Yes	No	No	Unaware of need to return for subsequent doses Vaccination center too far Inadequate information on immunization	1	0	0	0	0	0	0	0	1	0
Bilpeila	12–17	Female	Yes	Public facility		Mother		Female	None	Unemployed	28-32		Yes			Original	Yes		yes	no	Yes	Yes	Yes	Yes	Yes	Yes	Yes	Yes	No	No	No	No	No	No	No	No	No	No	Fear of side effects	0	0	0	0	0	0	1	0	0	0
Bilpeila	18–23	Female	Yes	Public facility		Father		Male	Primary	Unemployed	28-32		Yes			Original	Yes		yes	no	Yes	Yes	Yes	Yes	Yes	Yes	Yes	Yes	Yes	Yes	Yes	Yes	Yes	No	Yes	Yes	No	No	Unaware of need to return for subsequent doses	0	0	0	0	0	0	0	0	1	0
Tamale Central	18–23	Female	Yes	Public facility		Mother		Female	Primary	Employed	28-32		Yes			Original	No		yes	no	Yes	Yes	Yes	Yes	Yes	Yes	Yes	Yes	Yes	Yes	Yes	Yes	Yes	No	No	Yes	No	No	Other (Specify)	0	0	0	0	0	0	0	0	0	0
Tamale Central	36–41	Male	Yes	Public facility		Mother		Female	None	Employed	28-32		Yes			Original	No		yes	yes	Yes	Yes	Yes	Yes	Yes	Yes	Yes	Yes	Yes	Yes	Yes	Yes	Yes	No	Yes	Yes	No	No	Thought was complete	0	0	0	0	0	0	0	0	0	0
Tamale Central	24–29	Male	Yes	Public facility		Mother		Female	Secondary	Employed	23-27		Yes			Original	No		yes	yes	Yes	Yes	Yes	Yes	Yes	Yes	No	Yes	Yes	Yes	Yes	Yes	No	No	No	Yes	No	No	Vaccine stock-outs/not available Other (Specify)	0	0	0	0	0	0	0	0	0	0
Vittin	24–29	Female	Yes	Public facility		Mother		Female	None	Unemployed	38-42		Yes			Original	Yes		yes	yes	Yes	Yes	Yes	Yes	Yes	Yes	Yes	Yes	Yes	Yes	Yes	No	Yes	No	Yes	Yes	Not due	No	Inadequate information on immunization	0	0	0	0	0	0	0	0	0	0
Vittin	18–23	Female	Yes	Public facility		Mother		Female	Secondary	Unemployed	23-27		Yes			Original	Yes		yes	yes	Yes	Yes	Yes	Yes	Yes	Yes	Yes	Yes	Yes	Yes	Yes	No	Yes	Not due	Yes	Yes	No	Yes
Vittin	36–41	Male	Yes	Public facility		Mother		Female	None	Unemployed	28-32		Yes			Original	Yes		yes	yes	Yes	Yes	Yes	Yes	Yes	Yes	Yes	Yes	Yes	Yes	Yes	Yes	No	No	No	No	No	No	Fear of covid	0	0	0	0	0	0	0	0	0	0
Vittin	36–41	Female	Yes	Public facility		Mother		Female	None	Unemployed	33-37		Yes			Original	No		yes	yes	Yes	Yes	Yes	Yes	Yes	Yes	Yes	Yes	Yes	Yes	Yes	No	Yes	Yes	Yes	Yes	Yes	Yes
Vittin	12–17	Male	Yes	Public facility		Mother		Female	None	Unemployed	38-42		Yes			Original	No		yes	no	Yes	Yes	Yes	Yes	Yes	Yes	Yes	Yes	Yes	Yes	Yes	No	Yes	No	Yes	Yes	No	No	Cost of transport	0	0	1	0	0	0	0	0	0	0
Vittin	18–23	Female	Yes	Public facility		Father		Male	Tertiary	Unemployed	38-42		Yes			Original	Yes		yes	yes	Yes	Yes	Yes	Yes	Yes	Yes	Yes	Yes	Yes	Yes	Yes	No	Yes	No	Yes	Yes	No	No	Time of immunization unknown	0	0	0	0	0	0	0	0	0	0
Vittin	12–17	Female	Yes	Public facility		Mother		Female	Tertiary	Unemployed	23-27		Yes			Original	Yes		yes	yes	Yes	Yes	Yes	Yes	Yes	Yes	Yes	Yes	Yes	Yes	Yes	No	No	No	No	Yes	No	No	Cost of transport	0	0	1	0	0	0	0	0	0	0
Vittin	18–23	Male	Yes	Public facility		Other	Ground mother	Female	None	Unemployed	23-27		Don't know				No				History	History	History	History	History	History	History	History	History	History	History	History	History	History	History	History	History	No	Other (Specify)	0	0	0	0	0	0	0	0	0	0
Vittin	42–47	Male	Yes	Private facility		Mother		Female	Primary	Unemployed	33-37		Yes			Original	No		yes	yes	Yes	Yes	Yes	Yes	Yes	Yes	Yes	Yes	Yes	Yes	Yes	Yes	Yes	No	Yes	Yes	No	No	Cost of transport	0	0	1	0	0	0	0	0	0	0
Vittin	42–47	Male	Yes	Public facility		Mother		Female	None	Unemployed	23-27		Yes			Original	No		yes	yes	Yes	Yes	Yes	Yes	Yes	Yes	Yes	Yes	Yes	Yes	Yes	Yes	Yes	No	Yes	Yes	No	No	Cost of transport	0	0	1	0	0	0	0	0	0	0
Vittin	42–47	Male	Yes	Public facility		Mother		Female	Secondary	Unemployed	28-32		Yes			Original	No		no	no	Yes	Yes	Yes	Yes	Yes	Yes	Yes	Yes	Yes	Yes	Yes	No	Yes	Yes	Yes	Yes	Yes	Yes
Vittin	30–35	Male	Yes	Public facility		Mother		Female	Tertiary	Employed	33-37		Yes			Original	No		yes	yes	Yes	Yes	Yes	Yes	Yes	Yes	Yes	Yes	Yes	Yes	Yes	Yes	Yes	Yes	Yes	Yes	Yes	Yes
Vittin	18–23	Female	Yes	Public facility		Other	Auntie to the child	Female	None	Unemployed	23-27		Don't know				Don't know				History	History	History	History	History	History	History	History	History	History	History	History	History	History	History	History	History	No	Other (Specify)	0	0	0	0	0	0	0	0	0	0
Vittin	24–29	Female	Yes	Public facility		Mother		Female	None	Employed	18-22		Yes			Original	No		yes	no	Yes	Yes	Yes	Yes	Yes	Yes	Yes	Yes	Yes	No	No	No	No	No	Yes	Yes	No	No	Time of immunization inconvenient Time of immunization inconvenient, what do they mean? Fear of missing work	0	0	0	1	1	0	0	0	0	0
Vittin	12–17	Male	Yes	Public facility		Mother		Female	Secondary	Employed	33-37		Yes			Original	No		yes	yes	Yes	Yes	Yes	Yes	Yes	Yes	Yes	Yes	Yes	Yes	Yes	Yes	Yes	No	Yes	Yes	No	Yes
Vittin	18–23	Male	Yes	Public facility		Mother		Female	Primary	Employed	33-37		Yes			Original	No		yes	yes	Yes	Yes	Yes	Yes	Yes	Yes	Yes	Yes	Yes	Yes	Yes	Yes	Yes	Yes	Yes	Yes	Yes	Yes
Vittin	18–23	Male	Yes	Public facility		Mother		Female	None	Employed	23-27		Yes			Original	No		yes	yes	Yes	Yes	Yes	Yes	Yes	Yes	Yes	Yes	Yes	Yes	Yes	Yes	Yes	No	Yes	Yes	No	No	Other (Specify)	0	0	0	0	0	0	0	0	0	0
Vittin	36–41	Female	Yes	Home/ TBA		Mother		Female	Primary	Unemployed	28-32		Yes			Original	No		yes	yes	Yes	Yes	Yes	Yes	Yes	Yes	Yes	Yes	Yes	Yes	Yes	No	Yes	Yes	Not due	Yes	Yes	Yes
Vittin	54–59	Female	Yes	Public facility		Mother		Female	Primary	Unemployed	33-37		Yes			Original	No		yes	yes	Yes	Yes	Yes	Yes	Yes	Yes	Yes	Yes	Yes	Yes	No	No	Yes	No	Yes	Yes	No	No	Thought was complete	0	0	0	0	0	0	0	0	0	0
Vittin	18–23	Male	Yes	Home/ TBA		Mother		Female	None	Employed	28-32		Yes			Original	No		yes	no	Yes	Yes	Yes	Yes	Yes	Yes	Yes	Yes	Yes	Yes	Yes	Yes	Yes	No	Yes	Yes	Yes	No	Time of immunization inconvenient	0	0	0	0	0	0	0	0	0	0
Vittin	36–41	Female	Yes	Private facility		Mother		Female	None	Unemployed	33-37		Yes			Original	Yes		yes	no	Yes	Yes	Yes	Yes	Yes	Yes	Yes	Yes	Yes	No	Yes	No	Yes	No	Yes	Yes	No	No	Time of immunization unknown	0	0	0	0	0	0	0	0	0	0
Vittin	12–17	Female	Yes	Public facility		Mother		Female	Secondary	Unemployed	23-27		Yes			Original	No		yes	yes	Yes	Yes	Yes	Yes	Yes	Yes	Yes	Yes	Yes	Yes	Yes	No	Yes	No	Yes	Yes	No	No	Time of immunization unknown	0	0	0	0	0	0	0	0	0	0
Vittin	36–41	Female	Yes	Private facility		Mother		Female	None	Unemployed	33-37		Yes			Original	Yes		yes	yes	Yes	Yes	Yes	Yes	Yes	Yes	Yes	Yes	Yes	Yes	Yes	No	Yes	No	Yes	Yes	No	No	Mother too busy	0	0	0	0	0	0	0	0	0	1
Vittin	36–41	Male	Yes	Private facility		Mother		Female	Tertiary	Unemployed	33-37		No	Destroyed			No				History	History	History	History	History	History	History	History	History	History	History	History	History	History	History	History	History	No	Fear of covid	0	0	0	0	0	0	0	0	0	0
Vittin	42–47	Female	Yes	Public facility		Mother		Female	Tertiary	Employed	28-32		No	Other	The card is in wa		No				History	History	History	History	History	History	History	History	History	History	History	History	History	History	History	History	History	Yes
Vittin	18–23	Female	Yes	Public facility		Mother		Female	Primary	Unemployed	43-47		Yes			Original	Yes		Yes	Yes	Yes	Yes	Yes	Yes	Yes	Yes	Yes	Yes	Yes	No	Yes	No	No	No	No	No	No	No	Cost of transport Time of immunization unknown	0	0	1	0	0	0	0	0	0	0
Vittin	30–35	Male	Yes	Public facility		Mother		Female	None	Unemployed	33-37		Yes			Original	No		Yes	Yes	Yes	Yes	Yes	Yes	Yes	Yes	Yes	Yes	Yes	Yes	Yes	No	Yes	Yes	Yes	Yes	Yes	Yes
Vittin	12–17	Female	Yes	Public facility		Mother		Female	None	Unemployed	28-32		Yes			Original	Yes		Yes	Yes	Yes	Yes	Yes	Yes	Yes	Yes	Yes	Yes	Yes	Yes	Yes	Not due	No	Not due	No	Yes	Not due	No	Vaccinator absent Vaccine stock-outs/not available	0	0	0	0	0	0	0	0	0	0
Vittin	18–23	Male	Yes	Public facility		Mother		Female	Secondary	Unemployed	18-22		Yes			Original	Yes		Yes	Yes	Yes	Yes	Yes	Yes	Yes	Yes	Yes	Yes	Yes	Yes	Yes	Yes	Yes	No	Yes	Yes	No	No	Vaccine stock-outs/not available	0	0	0	0	0	0	0	0	0	0
Vittin	18–23	Male	Yes	Public facility		Mother		Female	None	Unemployed	23-27		Yes			Don't know	No		Yes	Yes	Yes	Yes	Yes	Yes	Yes	Yes	Yes	Yes	Yes	Yes	Yes	Yes	Yes	No	Yes	Yes	No	No	Vaccinator absent	0	0	0	0	0	0	0	0	0	0
Vittin	24–29	Male	Yes	Public facility		Mother		Female	Primary	Unemployed	38-42		Yes			Original	No		Yes	No	Yes	Yes	Yes	Yes	Yes	Yes	Yes	Yes	Yes	Yes	Yes	Yes	Yes	No	Yes	Yes	No	No	Time of immunization inconvenient	0	0	0	0	0	0	0	0	0	0
Vittin	12–17	Female	Yes	Public facility		Mother		Female	None	Unemployed	33-37		Yes			Original	No		Yes	No	Yes	Yes	Yes	Yes	Yes	Yes	Yes	Yes	Yes	Yes	Yes	Yes	Yes	Not due	Yes	Yes	Not due	Yes
Vittin	36–41	Female	Yes	Public facility		Mother		Female	None	Unemployed	43-47		Yes			Original	Yes		Yes	Yes	Yes	Yes	Yes	Yes	Yes	Yes	Yes	Yes	Yes	Yes	Yes	No	Yes	No	Yes	Yes	No	No	Vaccine stock-outs/not available	0	0	0	0	0	0	0	0	0	0
Vittin	36–41	Female	Yes	Public facility		Mother		Female	Primary	Unemployed	23-27		Yes			Original	Yes		No	No	Yes	Yes	Yes	Yes	Yes	Yes	Yes	Yes	Yes	Yes	Yes	No	Yes	No	Yes	Yes	No	No	Vaccine stock-outs/not available	0	0	0	0	0	0	0	0	0	0
Vittin	36–41	Female	Yes	Public facility		Mother		Female	None	Unemployed	28-32		Yes			Original	Yes		Yes	Yes	Yes	Yes	Yes	Yes	Yes	Yes	Yes	Yes	Yes	Yes	Yes	No	Yes	Yes	Yes	Yes	Yes	No	Vaccine stock-outs/not available	0	0	0	0	0	0	0	0	0	0
Vittin	12–17	Male	Yes	Public facility		Mother		Female	Primary	Unemployed	23-27		Yes			Original	Yes		Yes	No	Yes	Yes	Yes	Yes	Yes	No	No	Yes	Yes	No	Yes	No	No	No	No	Yes	No	No	Other (Specify)	0	0	0	0	0	0	0	0	0	0
Vittin	12–17	Female	Yes	Public facility		Mother		Female	Primary	Unemployed	18-22		Yes			Original	No			Yes	Yes	Yes	Yes	Yes	Yes	Yes	Yes	Yes	Yes	Yes	Yes	Yes	Yes	Not due	Yes	Yes	Not due	Yes
Vittin	24–29	Female	Yes	Public facility		Mother		Female	None	Unemployed	28-32		Yes			Original	No				Yes	Yes	Yes	Yes	Yes	Yes	Yes	Yes	Yes	Yes	Yes	Yes	Yes	No	Yes	Yes	No	No	Vaccinator absent	0	0	0	0	0	0	0	0	0	0
Vittin	18–23	Female	Yes	Public facility		Mother		Female	Secondary	Unemployed	28-32		Yes			Original	No		Yes	No	Yes	Yes	Yes	Yes	Yes	Yes	Yes	Yes	Yes	Yes	Yes	Yes	No	No	No	Yes	No	No	Other (Specify)	0	0	0	0	0	0	0	0	0	0
Vittin	24–29	Male	Yes	Public facility		Mother		Female	None	Unemployed	28-32		Yes			Original	No		Yes	Yes	Yes	Yes	Yes	Yes	Yes	Yes	Yes	Yes	Yes	Yes	Yes	No	Yes	No	Yes	Yes	Yes	No	Vaccinator absent	0	0	0	0	0	0	0	0	0	0
Vittin	24–29	Male	Yes	Public facility		Mother		Female	Secondary	Unemployed	33-37		Yes			Original	No		Yes	Yes	Yes	Yes	Yes	Yes	Yes	Yes	Yes	Yes	Yes	Yes	Yes	Yes	Yes	No	Yes	Yes	No	No	Vaccine stock-outs/not available Vaccinator absent	0	0	0	0	0	0	0	0	0	0
Vittin	24–29	Male	Yes	Public facility		Mother		Female	None	Unemployed	38-42		Yes			Original	No		Yes	Yes	Yes	Yes	Yes	Yes	Yes	Yes	Yes	Yes	Yes	Yes	Yes	No	Yes	No	Yes	Yes	No	No	Other (Specify)	0	0	0	0	0	0	0	0	0	0
Vittin	24–29	Male	Yes	Public facility		Mother		Female	Primary	Unemployed	23-27		Yes			Original	Yes		Yes	Yes	Yes	Yes	Yes	Yes	Yes	Yes	Yes	Yes	Yes	Yes	Yes	Yes	Yes	Yes	Yes	Yes	Yes	Yes
Vittin	30–35	Male	Yes	Public facility		Mother		Female	Secondary	Unemployed	23-27		Yes			Original	No		Yes	No	Yes	Yes	Yes	Yes	Yes	Yes	No	Yes	Yes	Yes	Yes	No	Yes	Yes	Yes	Yes	Yes	Yes
Vittin	18–23	Male	Yes	Public facility		Mother		Female	Primary	Unemployed	23-27		Yes			Original	No		Yes	Yes	Yes	Yes	Yes	Yes	Yes	Yes	Yes	Yes	Yes	Yes	Yes	Yes	Yes	Yes	Yes	Yes	Yes	Yes
Vittin	24–29	Female	Yes	Public facility		Mother		Female	Secondary	Unemployed	33-37		Yes			Original	No		Yes	Yes	Yes	Yes	Yes	Yes	Yes	Yes	Yes	Yes	Yes	Yes	Yes	No	Yes	Yes	Yes	Yes	Yes	No	Vaccine stock-outs/not available	0	0	0	0	0	0	0	0	0	0
Vittin	18–23	Female	Yes	Public facility		Mother		Female	Tertiary	Unemployed	38-42		Yes			Original	Yes		Yes	Yes	Yes	Yes	Yes	Yes	Yes	Yes	Yes	Yes	Yes	Yes	Yes	Yes	Yes	Yes	Yes	Yes	Yes	Yes
Vittin	36–41	Female	Yes	Public facility		Mother		Female	None	Unemployed	33-37		Yes			Original	No		Yes	Yes	Yes	Yes	Yes	Yes	Yes	Yes	Yes	Yes	Yes	Yes	Yes	No	Yes	Yes	Yes	Yes	Yes	Yes
Vittin	12–17	Male	Yes	Public facility		Mother		Female	None	Unemployed	23-27		Yes			Original	Yes		Yes	Yes	Yes	Yes	Yes	Yes	Yes	Yes	Yes	Yes	Yes	Yes	Yes	Yes	Yes	Not due	Yes	Yes	Not due	Yes
Vittin	24–29	Female	Yes	Public facility		Mother		Female	Secondary	Unemployed	23-27		Yes			Original	Yes		Yes	Yes	Yes	Yes	Yes	Yes	Yes	Yes	Yes	Yes	Yes	Yes	Yes	No	Yes	Yes	Yes	Yes	Yes	No	Thought was complete	0	0	0	0	0	0	0	0	0	0
Vittin	30–35	Male	Yes	Public facility		Mother		Female	Primary	Unemployed	23-27		Yes			Original	Yes		Yes	Yes	Yes	Yes	Yes	Yes	Yes	Yes	Yes	Yes	Yes	Yes	Yes	No	Yes	Yes	Yes	Yes	Yes	No	Thought was complete	0	0	0	0	0	0	0	0	0	0
Vittin	12–17	Female	Yes	Public facility		Mother		Female	None	Unemployed	33-37		Yes			Original	No		Yes	Yes	Yes	Yes	Yes	Yes	Yes	Yes	Yes	Yes	Yes	Yes	Yes	Yes	Yes	Not due	Yes	Yes	Not due	Yes
Vittin	30–35	Male	Yes	Public facility		Mother		Female	None	Unemployed	28-32		Yes			Original	Yes		Yes	Yes	Yes	Yes	Yes	Yes	Yes	Yes	Yes	Yes	Yes	Yes	Yes	No	Yes	Yes	Yes	Yes	Yes	No	Thought was complete	0	0	0	0	0	0	0	0	0	0
Vittin	12–17	Female	Yes	Public facility		Mother		Female	None	Unemployed	28-32		Yes			Original	Yes		Yes	No	Yes	Yes	Yes	Yes	Yes	Yes	Yes	Yes	Yes	Yes	Yes	Yes	Yes	Not due	Yes	Yes	Not due	Yes
Vittin	12–17	Male	Yes	Public facility		Mother		Female	Primary	Unemployed	33-37		Yes			Original	Yes		Yes	No	Yes	Yes	Yes	Yes	Yes	Yes	Yes	Yes	Yes	Yes	Yes	Yes	Yes	Not due	Yes	Yes	Not due	Yes
Vittin	24–29	Male	Yes	Public facility		Mother		Female	None	Unemployed	23-27		Yes			Original	No		Yes	Yes	Yes	Yes	Yes	Yes	Yes	Yes	Yes	Yes	Yes	Yes	Yes	No	Yes	Yes	Yes	Yes	Yes	No	Vaccinator absent Time of immunization inconvenient	0	0	0	0	0	0	0	0	0	0
Vittin	18–23	Female	Yes	Public facility		Mother		Female	None	Unemployed	28-32		Yes			Original	No		Yes	Yes	Yes	Yes	Yes	Yes	Yes	Yes	Yes	Yes	Yes	Yes	Yes	Yes	Yes	Yes	Yes	Yes	No	No	Thought was complete	0	0	0	0	0	0	0	0	0	0
Vittin	12–17	Male	Yes	Public facility		Mother		Female	None	Unemployed	33-37		Yes			Original	Yes		Yes	Yes	Yes	Yes	Yes	Yes	Yes	Yes	Yes	Yes	Yes	Yes	Yes	No	Yes	Not due	Yes	Yes	Not due	No	Vaccine stock-outs/not available	0	0	0	0	0	0	0	0	0	0
Vittin	12–17	Female	Yes	Public facility		Mother		Female	None	Unemployed	28-32		Yes			Original	Yes		Yes	Yes	Yes	Yes	Yes	Yes	Yes	Yes	Yes	Yes	Yes	Yes	Yes	Yes	Yes	Not due	Yes	Yes	Not due	Yes
Vittin	12–17	Male	Yes	Public facility		Mother		Female	Primary	Unemployed	28-32		Yes			Original	Yes		Yes	No	Yes	Yes	Yes	Yes	Yes	Yes	Yes	Yes	Yes	Yes	Yes	No	Yes	Not due	Yes	Yes	Not due	No	Thought was complete	0	0	0	0	0	0	0	0	0	0
Vittin	12–17	Male	Yes	Public facility		Mother		Female	None	Unemployed	33-37		Yes			Original	Yes		Yes	Yes	Yes	Yes	Yes	Yes	Yes	Yes	Yes	Yes	Yes	Yes	Yes	Yes	Yes	Not due	Yes	Yes	Not due	Yes
Vittin	24–29	Female	Yes	Public facility		Mother		Female	None	Unemployed	28-32		Yes			Original	Yes		Yes	Yes	Yes	Yes	Yes	Yes	Yes	Yes	Yes	Yes	Yes	Yes	Yes	No	Yes	Not due	Yes	Yes	No	No	Vaccine stock-outs/not available	0	0	0	0	0	0	0	0	0	0
Vittin	36–41	Male	Yes	Public facility		Mother		Female	None	Unemployed	33-37		Yes			Original	Yes		Yes	Yes	Yes	Yes	Yes	Yes	Yes	Yes	Yes	Yes	Yes	Yes	Yes	No	Yes	No	Yes	Yes	No	No	Inadequate information on immunization	0	0	0	0	0	0	0	0	0	0
Vittin	18–23	Female	Yes	Public facility		Mother		Female	Primary	Unemployed	33-37		Yes			Original	Yes		Yes	Yes	Yes	Yes	Yes	Yes	Yes	Yes	Yes	Yes	Yes	Yes	Yes	Yes	Yes	No	Yes	Yes	No	No	Other (Specify)	0	0	0	0	0	0	0	0	0	0
Vittin	18–23	Male	Yes	Public facility		Mother		Female	Primary	Unemployed	28-32		Yes			Original	No		Yes	Yes	Yes	Yes	Yes	Yes	Yes	Yes	Yes	Yes	Yes	Yes	Yes	No	Yes	Yes	Yes	Yes	Yes	Yes
Vittin	12–17	Male	Yes	Public facility		Mother		Female	Primary	Unemployed	23-27		Yes			Original	Yes		Yes	Yes	Yes	Yes	Yes	Yes	Yes	Yes	Yes	Yes	Yes	Yes	Yes	No	Yes	No	Yes	Yes	No	No	Time of immunization unknown	0	0	0	0	0	0	0	0	0	0
Vittin	24–29	Female	Yes	Public facility		Mother		Female	None	Unemployed	43-47		Yes			Original	No		Yes	Yes	Yes	Yes	Yes	Yes	Yes	Yes	Yes	Yes	Yes	Yes	Yes	No	Yes	No	Yes	Yes	No	No	Mother too busy	0	0	0	0	0	0	0	0	0	1
Vittin	12–17	Male	Yes	Public facility		Mother		Female	Tertiary	Unemployed	23-27		Yes			Original	No		Yes	Yes	Yes	Yes	Yes	Yes	Yes	Yes	Yes	Yes	Yes	Yes	Yes	No	Yes	No	Yes	Yes	No	No	Mother too busy	0	0	0	0	0	0	0	0	0	1
Vittin	36–41	Male	Yes	Public facility		Mother		Female	Primary	Unemployed	28-32		Yes			Original	Yes		Yes	Yes	Yes	Yes	Yes	Yes	Yes	Yes	Yes	Yes	Yes	Yes	Yes	No	Yes	Yes	Yes	Yes	Yes	Yes
Vittin	18–23	Female	Yes	Public facility		Mother		Female	Primary	Unemployed	28-32		Yes			Original	No		Yes	Yes	Yes	Yes	Yes	Yes	Yes	Yes	Yes	Yes	Yes	Yes	Yes	No	Yes	No	Yes	Yes	No	No	Mother too busy Family problem including illness of mother	0	0	0	0	0	0	0	0	0	1
Vittin	24–29	Female	Yes	Public facility		Mother		Female	Primary	Unemployed	28-32		No	Other	The card is with the Father of the child at the time of enumeration		No				History	History	History	History	History	History	History	History	History	History	History	History	History	History	History	History	History	No
Vittin	24–29	Male	Yes	Public facility		Mother		Female	Primary	Unemployed	28-32		Yes			Original	Yes		Yes	Yes	Yes	Yes	Yes	Yes	Yes	Yes	Yes	Yes	Yes	Yes	Yes	No	Yes	Yes	Yes	Yes	Yes	Yes
Vittin	18–23	Male	Yes	Public facility		Mother		Female	Primary	Unemployed	28-32		Yes			Original	No		Yes	Yes	Yes	Yes	Yes	Yes	Yes	Yes	Yes	Yes	Yes	Yes	Yes	No	Yes	No	Yes	Yes	No	No	Family problem including illness of mother	0	0	0	0	0	0	0	0	0	0
Tamale Central	18–23	Female	Yes	Public facility		Mother		Female	Secondary	Unemployed	33-37		Yes			Replacement	No		Yes	No	Yes	Yes	Yes	Yes	Yes	Yes	Yes	Yes	Yes	Yes	Yes	No	Yes	No	Yes	Yes	No	No	Unaware of need to return for subsequent doses	0	0	0	0	0	0	0	0	1	0
Tamale Central	30–35	Male	Yes	Public facility		Mother		Female	Secondary	Unemployed	33-37		Yes			Original	No		Yes	Yes	Yes	Yes	Yes	Yes	Yes	Yes	Yes	Yes	Yes	Yes	Yes	No	Yes	Yes	Yes	Yes	Yes	Yes
Tamale Central	24–29	Female	Yes	Public facility		Mother		Female	Secondary	Unemployed	38-42		Yes			Original	No		Yes	No	Yes	Yes	Yes	Yes	Yes	Yes	Yes	No	Yes	Yes	Yes	No	No	No	No	No	No	No	Unaware of need to return for subsequent doses	0	0	0	0	0	0	0	0	1	0
Bilpeila	24–29	Male	Yes	Public facility		Mother		Female	None	Unemployed	23-27		Yes			Original	No		Yes	Yes	Yes	Yes	Yes	Yes	Yes	Yes	Yes	Yes	Yes	Yes	No	No	Yes	Yes	Yes	Yes	Yes	No	Unaware of need to return for subsequent doses	0	0	0	0	0	0	0	0	1	0
Tamale Central	18–23	Female	Yes	Public facility		Mother		Female	Secondary	Employed	33-37		Yes			Original	Yes		Yes	Yes	Yes	Yes	Yes	Yes	Yes	Yes	Yes	Yes	Yes	Yes	Yes	Yes	Yes	Yes	Yes	Yes	Yes	Yes
Bilpeila	12–17	Male	Yes	Public facility		Mother		Female	Secondary	Unemployed	23-27		Yes			Original	Yes		Yes	No	Yes	Yes	Yes	Yes	Yes	No	Yes	Yes	Yes	Yes	Yes	Yes	Yes	No	Yes	Yes	No	Yes
Bilpeila	12–17	Male	Yes	Public facility		Mother		Female	Secondary	Unemployed	23-27		Yes			Original	Yes		Yes	No	Yes	Yes	Yes	Yes	Yes	No	Yes	Yes	Yes	Yes	Yes	Yes	Yes	No	Yes	Yes	No	Yes
Bilpeila	36–41	Male	Yes	Public facility		Mother		Female	Primary	Unemployed	33-37		Yes			Original	No		Yes	Yes	Yes	Yes	Yes	Yes	Yes	Yes	Yes	Yes	Yes	Yes	Yes	No	Yes	No	Yes	Yes	No	Yes
Bilpeila	30–35	Male	Yes	Public facility		Mother		Female	Primary	Unemployed	33-37		Yes			Original	No		Yes	Yes	Yes	Yes	Yes	Yes	Yes	Yes	Yes	Yes	Yes	Yes	Yes	No	Yes	No	Yes	Yes	No	Yes
Bilpeila	12–17	Male	Yes	Public facility		Mother		Female	Primary	Unemployed	33-37		Yes			Original	Yes		Yes	No	Yes	Yes	Yes	Yes	Yes	Yes	Yes	Yes	Yes	No	Yes	No	Yes	No	Yes	Yes	No	Yes
Bilpeila	18–23	Female	Yes	Public facility		Mother		Female	Primary	Unemployed	33-37		Yes			Original	Yes		Yes	Yes	Yes	Yes	Yes	Yes	Yes	Yes	Yes	Yes	Yes	Yes	Yes	No	Yes	No	Yes	Yes	No	Yes
Bilpeila	30–35	Female	Yes	Public facility		Mother		Female	Secondary	Unemployed	28-32		Yes			Original	No		Yes	No	Yes	Yes	Yes	Yes	Yes	Yes	Yes	Yes	Yes	Yes	Yes	No	No	No	No	Yes	No	Yes
Bilpeila	18–23	Female	Yes	Public facility		Mother		Female	Primary	Unemployed	23-27		Yes			Original	Yes		Yes	Yes	Yes	Yes	Yes	Yes	Yes	Yes	Yes	Yes	Yes	Yes	Yes	Yes	Yes	No	Yes	Yes	No	Yes
Bilpeila	18–23	Female	Yes	Public facility		Mother		Female	None	Unemployed	23-27		Yes			Original	No				Yes	Yes	Yes	Yes	Yes	Yes	Yes	Yes	Yes	Yes	Yes	No	Yes	No	Yes	Yes	No	Yes
Bilpeila	24–29	Male	Yes	Public facility		Mother		Female	Secondary	Unemployed	38-42		Yes			Original	Yes		Yes	No	Yes	Yes	Yes	Yes	Yes	Yes	Yes	Yes	Yes	Yes	Yes	No	No	No	No	Yes	No	Yes
Bilpeila	18–23	Male	Yes	Public facility		Mother		Female	None	Unemployed	28-32		Yes			Original	No		Yes	No	Yes	Yes	Yes	Yes	Yes	Yes	Yes	Yes	Yes	Yes	Yes	No	Yes	No	Yes	Yes	No	Yes
Vittin	12–17	Male	Yes	Public facility		Mother		Female	None	Unemployed	23-27		Yes			Original	No		Yes	Yes	Yes	No	Yes	Yes	Yes	Yes	Yes	Yes	No	No	No	No	Yes	No	Yes	No	No	No	Vaccine stock-outs/not available	0	0	0	0	0	0	0	0	0	0
Vittin	36–41	Male	Yes	Public facility		Mother		Female	None	Unemployed	23-27		Yes			Original	No		Yes	Yes	Yes	Yes	Yes	Yes	Yes	Yes	Yes	Yes	Yes	Yes	Yes	No	Yes	Yes	Yes	Yes	No	Yes
Vittin	42–47	Male	Yes	Public facility		Mother		Female	None	Unemployed	18-22		Yes			Original	No		Yes	No	No	No	No	No	No	No	No	No	Not due	Not due	Not due	Not due	Not due	Not due	Not due	Not due	Not due	No	Vaccine stock-outs/not available	0	0	0	0	0	0	0	0	0	0
Bilpeila	30–35	Female	Yes	Public facility		Mother		Female	None	Unemployed	33-37		No	Lost			Yes				History	History	History	History	History	History	History	History	History	History	History	History	No	No	No	History	No	No	Thought was complete	0	0	0	0	0	0	0	0	0	0
Vittin	36–41	Male	Yes	Public facility		Mother		Female	None	Unemployed	23-27		Yes			Original	No		Yes	Yes	Yes	Yes	Yes	Yes	Yes	Yes	Yes	Yes	Yes	Yes	Yes	No	Yes	Yes	Yes	Yes	Yes	Yes
Vittin	36–41	Female	Yes	Public facility		Mother		Female	None	Unemployed	28-32		Yes			Original	No		Yes	Yes	Yes	Yes	Yes	Yes	Yes	Yes	Yes	Yes	Yes	Yes	Yes	No	Yes	No	Yes	Yes	No	No	Vaccine stock-outs/not available	0	0	0	0	0	0	0	0	0	0
Vittin	18–23	Male	Yes	Public facility		Mother		Female	Secondary	Unemployed	28-32		Yes			Original	No		Yes	Yes	Yes	Yes	Yes	Yes	Yes	Yes	Yes	Yes	Yes	Yes	Yes	Yes	Yes	Yes	Yes	Yes	Yes	Yes
Vittin	24–29	Female	Yes	Public facility		Mother		Female	Primary	Unemployed	23-27		Yes			Original	No				Yes	Yes	Yes	Yes	Yes	Yes	Yes	Yes	Yes	Yes	Yes	No	Yes	Yes	Yes	Yes	Yes	Yes
Vittin	18–23	Male	Yes	Public facility		Mother		Female	None	Unemployed	28-32		Yes			Original	No		Yes	Yes	Yes	Yes	Yes	Yes	Yes	Yes	Yes	Yes	Yes	Yes	Yes	No	Yes	Not due	Yes	Yes	Not due	Yes
Tamale Central	18–23	Female	Yes	Public facility		Mother		Female	Secondary	Unemployed	28-32		Yes			Original	No		Yes	Yes	Yes	Yes	Yes	Yes	Yes	Yes	Yes	Yes	Yes	Yes	Yes	Yes	Yes	Yes	Yes	Yes	Yes	Yes
Tamale Central	30–35	Male	Yes	Public facility		Mother		Female	None	Employed	23-27		Yes			Original	No		Yes	Yes	Yes	Yes	Yes	Yes	Yes	Yes	Yes	Yes	Yes	Yes	Yes	Yes	Yes	Yes	Yes	Yes	Yes	Yes
Tamale Central	12–17	Male	Yes	Public facility		Mother		Female	Secondary	Employed	28-32		Yes			Original	No		Yes	No	Yes	Yes	Yes	Yes	Yes	Yes	Yes	Yes	Yes	Yes	Yes	Yes	Yes	Not due	Yes	Yes	Not due	Yes
Nyohini	18–23	Male	Yes	Public facility		Mother		Female	Primary	Unemployed	33-37		Yes			Original	No		yes	yes	Yes	Yes	Yes	Yes	Yes	Yes	Yes	Yes	Yes	Yes	Yes	Yes	Yes	No	Not due	Yes	Not due	Yes
Nyohini	24–29	Female	Yes	Public facility		Mother		Female	Primary	Employed	33-37		Yes			Original	Yes		yes	no	Yes	Yes	Yes	Yes	Yes	Yes	Yes	Yes	Yes	Yes	Yes	Yes	Yes	Yes	Yes	Yes	Yes	Yes
Nyohini	36–41	Male	Yes	Public facility		Mother		Female	None	Unemployed	23-27		Yes			Original	Yes		yes	yes	Yes	Yes	Yes	Yes	Yes	Yes	Yes	Yes	Yes	Yes	Yes	Yes	Yes	No	Yes	Yes	No	No	Unaware of need to return for subsequent doses	0	0	0	0	0	0	0	0	1	0
Nyohini	24–29	Male	Yes	Public facility		Mother		Female	Secondary	Unemployed	18-22		Yes			Original	No		yes	yes	Yes	Yes	Yes	Yes	Yes	Yes	Yes	Yes	Yes	Yes	Yes	Yes	Yes	Yes	Yes	Yes	Yes	Yes
Nyohini	24–29	Female	Yes	Public facility		Mother		Female	None	Unemployed	33-37		No	Lost			No				History	History	History	History	History	History	History	History	History	History	History	History	History	History	History	History	History	No	Other (Specify)	0	0	0	0	0	0	0	0	0	0
Nyohini	12–17	Male	Yes	Public facility		Mother		Female	None	Unemployed	23-27		Yes			Original	No		yes	no	Yes	Yes	Yes	Yes	Yes	Yes	Yes	Yes	Yes	Yes	Yes	Yes	Yes	Yes	Yes	Yes	Yes	Yes
Nyohini	18–23	Female	Yes	Public facility		Mother		Female	None	Unemployed	28-32		Yes			Original	Yes		yes	yes	Yes	Yes	Yes	Yes	Yes	Yes	Yes	Yes	Yes	Yes	Yes	Yes	Yes	No	Yes	Yes	No	No	Other (Specify)	0	0	0	0	0	0	0	0	0	0
Nyohini	18–23	Male	Yes	Public facility		Mother		Female	None	Unemployed	23-27		No	Misplaced			No				History	History	History	History	History	History	History	History	History	History	History	History	History	History	History	History	History	No	Other (Specify)	0	0	0	0	0	0	0	0	0	0
Nyohini	12–17	Male	Yes	Public facility		Mother		Female	None	Unemployed	23-27		Yes			Original	No		yes	yes	Yes	Yes	Yes	Yes	Yes	Yes	Yes	Yes	Yes	Yes	Yes	Yes	Yes	Not due	Yes	Yes	Not due	Yes
Nyohini	42–47	Female	Yes	Public facility		Mother		Female	Primary	Unemployed	23-27		Yes			Original	Yes		yes	yes	Yes	Yes	Yes	Yes	Yes	Yes	Yes	Yes	Yes	Yes	Yes	Yes	Yes	No	Yes	Yes	No	No	Other (Specify)	0	0	0	0	0	0	0	0	0	0
Nyohini	36–41	Male	Yes	Public facility		Mother		Female	Secondary	Unemployed	23-27		Yes			Original	Yes		yes	yes	Yes	Yes	Yes	Yes	Yes	Yes	Yes	Yes	Yes	Yes	Yes	Yes	Yes	Yes	Yes	Yes	Yes	Yes
Nyohini	18–23	Female	Yes	Public facility		Mother		Female	Primary	Unemployed	18-22		Yes			Original	Yes		yes	no	Yes	Yes	Yes	Yes	Yes	Yes	Yes	Yes	Yes	Yes	Yes	Yes	Yes	Yes	Yes	Yes	Yes	Yes
Nyohini	36–41	Male	Yes	Private facility		Mother		Female	Secondary	Unemployed	23-27		Yes			Original	Yes		yes	yes	Yes	Yes	Yes	Yes	Yes	Yes	Yes	Yes	Yes	Yes	Yes	Yes	Yes	Yes	Yes	Yes	Yes	Yes
Nyohini	18–23	Male	Yes	Public facility		Mother		Female	None	Unemployed	38-42		Yes			Original	Yes		yes	yes	Yes	Yes	Yes	Yes	Yes	Yes	Yes	Yes	Yes	Yes	Yes	Yes	Yes	Yes	Yes	Yes	Yes	Yes
Nyohini	30–35	Female	Yes	Public facility		Mother		Female	None	Unemployed	33-37		Yes			Original	Yes		no	no	Yes	Yes	Yes	Yes	Yes	Yes	Yes	Yes	No	No	No	No	No	No	No	No	No	No	Mother too busy	0	0	0	0	0	0	0	0	0	1
Nyohini	24–29	Female	Yes	Public facility		Mother		Female	Secondary	Unemployed	33-37		Yes			Original	Yes		yes	yes	Yes	Yes	Yes	Yes	Yes	Yes	Yes	Yes	Yes	Yes	Yes	Yes	No	No	No	Yes	No	No	Other (Specify)	0	0	0	0	0	0	0	0	0	0
Nyohini	42–47	Female	Yes	Public facility		Mother		Female	None	Unemployed	28-32		Yes			Original	Yes		yes	yes	Yes	Yes	Yes	Yes	Yes	Yes	Yes	Yes	Yes	Yes	Yes	Yes	Yes	No	Yes	Yes	No	No	Mother too busy	0	0	0	0	0	0	0	0	0	1
Nyohini	24–29	Female	Yes	Public facility		Mother		Female	None	Unemployed	23-27		Yes			Original	Yes		yes	no	Yes	Yes	Yes	Yes	Yes	Yes	Yes	Yes	Yes	Yes	Yes	Yes	Yes	Yes	Yes	Yes	Yes	Yes
Nyohini	42–47	Male	Yes	Public facility		Mother		Female	None	Unemployed	38-42		Yes			Original	Yes		yes	yes	Yes	Yes	Yes	Yes	Yes	Yes	Yes	Yes	No	No	No	No	No	No	No	No	No	No	Family problem including illness of mother	0	0	0	0	0	0	0	0	0	0
Nyohini	24–29	Female	Yes	Public facility		Mother		Female	None	Unemployed	28-32		Yes			Original	Yes		yes	n0	Yes	Yes	Yes	Yes	Yes	Yes	Yes	Yes	Yes	Yes	Yes	Yes	No	No	No	Yes	No	No	Mother too busy	0	0	0	0	0	0	0	0	0	1
Nyohini	18–23	Male	Yes	Public facility		Mother		Female	None	Unemployed	18-22		Yes			Original	Yes		yes	yes	Yes	Yes	Yes	Yes	Yes	Yes	Yes	Yes	Yes	Yes	Yes	Yes	Yes	No	Yes	Yes	No	No	Mother too busy	0	0	0	0	0	0	0	0	0	1
Nyohini	30–35	Female	Yes	Public facility		Mother		Female	Secondary	Employed	18-22		Yes			Original	Yes		yes	yes	Yes	Yes	Yes	Yes	Yes	Yes	Yes	Yes	Yes	Yes	Yes	Yes	Yes	Yes	Yes	Yes	Yes	Yes
Nyohini	42–47	Female	Yes	Public facility		Mother		Female	None	Unemployed	28-32		Yes			Original	Yes		yes	yes	Yes	Yes	Yes	Yes	Yes	Yes	Yes	Yes	Yes	Yes	Yes	Yes	Yes	Yes	Yes	Yes	Yes	Yes
Nyohini	24–29	Male	Yes	Public facility		Mother		Female	None	Unemployed	38-42		Yes			Original	Yes		yes	no	Yes	Yes	Yes	Yes	Yes	Yes	Yes	Yes	Yes	Yes	Yes	Yes	Yes	Yes	Yes	Yes	Yes	Yes
Bilpeila	24–29	Male	Yes	Home/ TBA		Mother		Female	None	Unemployed	28-32		Yes			Original	Yes		yes	no	Yes	Yes	Yes	Yes	Yes	Yes	Yes	Yes	Yes	Yes	Yes	No	No	No	No	Yes	No	No	Inadequate information on immunization	0	0	0	0	0	0	0	0	0	0
Bilpeila	42–47	Female	Yes	Public facility		Mother		Female	None	Employed	28-32		Yes			Original	Yes		yes	no	Yes	Yes	Yes	Yes	Yes	Yes	Yes	Yes	Yes	Yes	Yes	No	Yes	No	Yes	Yes	No	No	Thought was complete Unaware of the need for immunization Unaware of need to return for subsequent doses	0	0	0	0	0	0	0	1	1	0
Bilpeila	36–41	Male	Yes	Public facility		Mother		Female	None	Employed	33-37		Yes			Original	No		yes	yes	Yes	Yes	Yes	Yes	Yes	Yes	Yes	Yes	No	No	No	No	No	No	No	No	No	No	Fear of side effects	0	0	0	0	0	0	1	0	0	0
Bilpeila	30–35	Female	Yes	Public facility		Mother		Female	None	Unemployed	33-37		Yes			Original	Yes		yes	no	Yes	Yes	Yes	Yes	Yes	Yes	Yes	Yes	Yes	Yes	Yes	No	Yes	No	Yes	Yes	No	No	Vaccine stock-outs/not available	0	0	0	0	0	0	0	0	0	0
Bilpeila	24–29	Male	Yes	Public facility		Mother		Female	None	Unemployed	38-42		Yes			Replacement	Yes		yes	no	Yes	Yes	Yes	Yes	Yes	Yes	Yes	Yes	Yes	Yes	Yes	Yes	Yes	No	Yes	Yes	No	No	Mother too busy	0	0	0	0	0	0	0	0	0	1
Bilpeila	18–23	Male	Yes	Public facility		Mother		Female	None	Unemployed	23-27		Yes			Replacement	Yes		yes	no	Yes	Yes	Yes	Yes	Yes	Yes	Yes	Yes	Yes	Yes	Yes	Yes	No	No	No	Yes	No	No	Vaccine stock-outs/not available	0	0	0	0	0	0	0	0	0	0
Bilpeila	30–35	Female	Yes	Public facility		Mother		Female	None	Unemployed	28-32		Yes			Original	Yes		yes	no	Yes	Yes	Yes	Yes	No	No	No	No	No	No	No	No	No	No	No	No	No	No	Vaccination center too far	1	0	0	0	0	0	0	0	0	0
Bilpeila	18–23	Female	Yes	Public facility		Mother		Female	None	Employed	28-32		No	Misplaced			Yes				History	History	History	History	History	History	History	History	History	History	History	History	History	No	History	History	Not due	No	Unaware of need to return for subsequent doses	0	0	0	0	0	0	0	0	1	0
Bilpeila	18–23	Female	Yes	Public facility		Mother		Female	None	Unemployed	28-32		No	Misplaced			Yes				History	History	History	History	History	History	History	History	History	History	History	History	History	History	History	History	History	Yes
Bilpeila	24–29	Female	Yes	Public facility		Mother		Female	None	Unemployed	28-32		Yes			Original	No		yes	no	Yes	Yes	Yes	Yes	Yes	Yes	Yes	Yes	Yes	Yes	Yes	No	No	No	No	Yes	No	No	Mother too busy	0	0	0	0	0	0	0	0	0	1
Bilpeila	18–23	Male	Yes	Public facility		Mother		Female	None	Unemployed	38-42		No	Lost			Yes				History	History	History	History	History	History	History	History	History	History	History	History	History	History	History	History	History	Yes
Bilpeila	24–29	Male	Yes	Public facility		Mother		Female	None	Unemployed	33-37		No	Lost			No				History	History	History	History	History	History	History	History	History	History	History	History	History	History	History	History	History	Yes
Bilpeila	42–47	Female	Yes	Public facility		Mother		Female	None	Unemployed	33-37		No	Misplaced			Yes				History	History	History	History	History	History	History	History	History	History	History	History	Not due	Not due	Not due	History	Not due	Yes
Bilpeila	24–29	Male	Yes	Public facility		Mother		Female	None	Unemployed	23-27		Yes			Original	Yes		yes	no	Yes	Yes	Yes	Yes	Yes	Yes	Yes	Yes	Yes	Yes	Yes	No	Yes	Yes	Yes	Yes	Yes	No	Unaware of need to return for subsequent doses	0	0	0	0	0	0	0	0	1	0
Nyohini	12–17	Female	Yes	Public facility		Mother		Female	None	Unemployed	23-27		Yes			Original	No		yes	yes	Yes	Yes	Yes	Yes	Yes	Yes	Yes	Yes	Yes	Yes	Yes	Yes	Yes	Not due	Yes	Yes	Not due	Yes
Nyohini	18–23	Male	Yes	Public facility		Mother		Female	None	Unemployed	28-32		Yes			Replacement	No		yes	yes	Yes	Yes	Yes	Yes	Yes	Yes	Yes	Yes	Yes	Yes	Yes	Yes	Yes	No	Yes	Yes	Not due	Yes
Nyohini	24–29	Male	Yes	Public facility		Mother		Female	Secondary	Unemployed	28-32		No	Other	Can not be found		No				History	History	History	History	History	History	History	History	History	History	History	History	History	History	History	History	History	No	Other (Specify)	0	0	0	0	0	0	0	0	0	0
Nyohini	24–29	Female	Yes	Public facility		Mother		Female	None	Unemployed	33-37		No	Misplaced			No				History	History	History	History	History	History	History	History	History	History	History	History	History	History	History	History	History	No	Vaccination center too far Mother too busy Vaccine stock-outs/not available Other (Specify)	1	0	0	0	0	0	0	0	0	1
Vittin	24–29	Male	Yes	Public facility		Mother		Female	None	Unemployed	23-27		Yes			Original	Yes		yes	no	Yes	Yes	Yes	Yes	Yes	Yes	Yes	Yes	Yes	Yes	Yes	No	Yes	No	Yes	Yes	No	No	Vaccine stock-outs/not available	0	0	0	0	0	0	0	0	0	0
Tamale Central	18–23	Female	Yes	Public facility		Mother		Female	Secondary	Unemployed	23-27		Yes			Original	Yes		yes	no	Yes	Yes	Yes	Yes	Yes	No	Yes	Yes	Yes	No	Yes	No	No	Not due	No	Yes	Not due	No
Tamale Central	12–17	Male	Yes	Public facility		Mother		Female	Secondary	Unemployed	23-27		Yes			Original	Yes		yes	no	Yes	Yes	Yes	Yes	Yes	Yes	Yes	Yes	Yes	Yes	Yes	Yes	Yes	Not due	Not due	Yes	Not due	Yes
Bilpeila	36–41	Male	Yes	Public facility		Mother		Female	None	Unemployed	23-27		Yes			Original	No		no	no	History	History	History	History	History	History	History	History	History	History	History	History	History	History	History	History	History	No	Unaware of need to return for subsequent doses Other (Specify)	0	0	0	0	0	0	0	0	1	0
Bilpeila	12–17	Male	Yes	Public facility		Mother		Female	None	Unemployed	28-32		Yes			Original	No		yes	no	Yes	Yes	Yes	Yes	Yes	No	Yes	Yes	No	No	No	No	No	No	No	No	No	No	Unaware of need to return for subsequent doses Mother too busy	0	0	0	0	0	0	0	0	1	1
Bilpeila	42–47	Male	Yes	Public facility		Mother		Female	None	Unemployed	23-27		Yes			Original	No		yes	no	Yes	Yes	Yes	Yes	Yes	Yes	Yes	Yes	Yes	Yes	Yes	No	Yes	No	No	Yes	No	No	Other (Specify)	0	0	0	0	0	0	0	0	0	0
Bilpeila	30–35	Female	Yes	Public facility		Mother		Female	Primary	Unemployed	18-22		No	Lost			No				History	History	History	History	History	History	History	History	History	History	History	History	History	History	History	History	History	No	Other (Specify)	0	0	0	0	0	0	0	0	0	0
Bilpeila	12–17	Female	Yes	Home/ TBA		Mother		Female	None	Unemployed	28-32		Yes			Replacement	No		yes	no	Yes	Yes	Yes	Yes	Yes	Yes	Yes	Yes	Yes	Yes	Yes	Yes	No	No	No	Yes	No	No	Other (Specify)	0	0	0	0	0	0	0	0	0	0
Bilpeila	24–29	Male	Yes	Public facility		Father		Female	None	Unemployed	33-37		No	Misplaced			Yes				History	History	History	History	History	History	History	History	History	History	History	History	History	History	History	History	History	No	Other (Specify)	0	0	0	0	0	0	0	0	0	0
Bilpeila	54–59	Female	Yes	Home/ TBA		Mother		Female	None	Unemployed	28-32		Yes			Replacement	No		yes	yes	Yes	Yes	Yes	Yes	Yes	Yes	Yes	Yes	Yes	Yes	Yes	Yes	Yes	Yes	Yes	No	Yes	No	Cost of transport	0	0	1	0	0	0	0	0	0	0
Bilpeila	24–29	Female	Yes	Public facility		Mother		Female	Primary	Unemployed	18-22		Yes			Original	No		no	no	Yes	Yes	Yes	Yes	Yes	Yes	Yes	Yes	Yes	Yes	Yes	Yes	No	No	No	No	No	No	Cost of transport Time of immunization inconvenient	0	0	1	0	0	0	0	0	0	0
Bilpeila	12–17	Male	Yes	Public facility		Mother		Female	None	Unemployed	28-32		No	Lost			No				History	History	History	History	History	History	History	History	History	History	History	History	History	History	History	History	History	No	Other (Specify)	0	0	0	0	0	0	0	0	0	0
Bilpeila	42–47	Female	Yes	Public facility		Mother		Female	None	Unemployed	28-32		No	Destroyed			No				History	History	History	History	History	History	History	History	History	History	History	History	History	History	History	History	History	No	Other (Specify)	0	0	0	0	0	0	0	0	0	0
Bilpeila	30–35	Male	Yes	Public facility		Father		Male	Primary	Employed	38-42		No	Misplaced			No				History	History	History	History	History	History	History	History	History	History	History	History	History	History	History	History	History	No	Other (Specify)	0	0	0	0	0	0	0	0	0	0
Bilpeila	12–17	Female	Yes	Home/ TBA		Mother		Female	None	Employed	33-37		Yes			Replacement	Yes		yes	yes	Yes	Yes	Yes	Yes	Yes	Yes	Yes	Yes	Yes	Yes	Yes	No	Yes	No	Yes	Yes	No	No	Time of immunization unknown Vaccination center too far	1	0	0	0	0	0	0	0	0	0
Bilpeila	18–23	Female	Yes	Public facility		Mother		Female	None	Unemployed	23-27		No	Destroyed			No				History	History	History	History	History	History	History	History	History	History	History	History	History	History	History	History	History	No	Other (Specify)	0	0	0	0	0	0	0	0	0	0
Bilpeila	18–23	Female	Yes	Public facility		Mother		Female	Primary	Unemployed	33-37		Yes			Original	Yes		yes	yes	Yes	Yes	Yes	Yes	Yes	Yes	Yes	Yes	Yes	Yes	Yes	Yes	Yes	No	Yes	Yes	No	No	Unaware of need to return for subsequent doses	0	0	0	0	0	0	0	0	1	0
Bilpeila	18–23	Male	Yes	Public facility		Father		Male	Secondary	Employed	33-37		No	Lost			No				History	History	History	History	History	History	History	History	History	History	History	History	History	History	History	History	History	No	Other (Specify)	0	0	0	0	0	0	0	0	0	0
Bilpeila	36–41	Male	Yes	Public facility		Mother		Female	Primary	Unemployed	28-32		Yes			Original	Yes		yes	yes	Yes	Yes	Yes	Yes	Yes	Yes	Yes	Yes	Yes	Yes	Yes	Yes	No	No	No	Yes	No	No	Vaccinator absent	0	0	0	0	0	0	0	0	0	0
Vittin	36–41	Male	Yes	Public facility		Mother		Female	None	Unemployed	23-27		Yes			Original	Yes		yes	yes	Yes	Yes	Yes	Yes	Yes	Yes	Yes	Yes	Yes	Yes	Yes	No	No	No	No	No	No	No	Mother too busy	0	0	0	0	0	0	0	0	0	1
Vittin	30–35	Female	Yes	Public facility		Mother		Female	None	Unemployed	28-32		Yes			Original	Yes		Yes	Yes	Yes	Yes	Yes	Yes	Yes	Yes	Yes	Yes	Yes	Yes	Yes	No	Yes	Yes	Yes	Yes	Yes	Yes
Bilpeila	12–17	Male	Yes	Public facility		Mother		Female	None	Employed	28-32		Yes			Original	Yes		Yes	Yes	Yes	Yes	Yes	Yes	Yes	Yes	Yes	Yes	Yes	Yes	Yes	Yes	No	No	Yes	Yes	No	No	Long wait	0	0	0	0	0	1	0	0	0	0
Bilpeila	12–17	Female	Yes	Public facility		Mother		Female	Primary	Unemployed	18-22		Yes			Original	No		Yes	Yes	Yes	Yes	Yes	Yes	Yes	Yes	Yes	Yes	Yes	Yes	Yes	No	Yes	Not due	Yes	Yes	Not due	Yes
Bilpeila	24–29	Female	Yes	Public facility		Mother		Female	Secondary	Employed	18-22		Yes			Original	No		Yes	Yes	Yes	Yes	Yes	Yes	Yes	Yes	Yes	Yes	Yes	Yes	Yes	No	Yes	Yes	Yes	Yes	Yes	No	Long wait	0	0	0	0	0	1	0	0	0	0
Nyohini	30–35	Male	Yes	Home/ TBA		Mother		Female	None	Unemployed	33-37		Yes			Original	No		Yes	No	Yes	Yes	Yes	Yes	Yes	Yes	Yes	Yes	Yes	Yes	Yes	Yes	Yes	No	Yes	Yes	No	No	Other (Specify)	0	0	0	0	0	0	0	0	0	0
Nyohini	24–29	Male	Yes	Public facility		Mother		Female	Tertiary	Employed	33-37		Yes			Original	Yes		Yes	No	Yes	Yes	Yes	Yes	Yes	Yes	Yes	Yes	Yes	Yes	Yes	Yes	Yes	No	No	Yes	No	No	Mother too busy Time of immunization inconvenient	0	0	0	0	0	0	0	0	0	1
Nyohini	30–35	Female	Yes	Home/ TBA		Mother		Female	None	Unemployed	28-32		Yes			Original	No		Yes	Yes	Yes	Yes	Yes	Yes	Yes	Yes	Yes	Yes	Yes	Yes	Yes	No	Yes	No	Yes	Yes	No	No	Vaccine stock-outs/not available	0	0	0	0	0	0	0	0	0	0
Nyohini	18–23	Male	Yes	Public facility		Mother		Female	None	Unemployed	38-42		Yes			Original	No		Yes	Yes	Yes	Yes	Yes	Yes	Yes	Yes	Yes	Yes	No	No	No	No	No	No	No	No	No	No	Mother too busy	0	0	0	0	0	0	0	0	0	1
Bilpeila	24–29	Male	Yes	Public facility		Mother		Female	None	Employed	28-32		Yes			Original	No		Yes	Yes	Yes	Yes	Yes	Yes	Yes	Yes	Yes	Yes	Yes	Yes	Yes	Yes	Yes	No	Yes	Yes	No	No	Long wait	0	0	0	0	0	1	0	0	0	0
Nyohini	18–23	Male	Yes	Public facility		Mother		Female	Secondary	Unemployed	23-27		No	Other	Not given		No				Yes	Yes	Yes	Yes	No	No	No	No	No	No	No	No	No	No	No	No	No	No	Fear of side effects	0	0	0	0	0	0	1	0	0	0
Nyohini	54–59	Male	Yes	Public facility		Mother		Female	Primary	Unemployed	28-32		No	Other	She was not given		No				Yes	Yes	Yes	Yes	Yes	Yes	Yes	Yes	Yes	Yes	Yes	Yes	Yes	Yes	Yes	Yes	Yes	Yes
Nyohini	30–35	Male	Yes	Public facility		Mother		Female	Primary	Unemployed	18-22		Yes			Original	No		Yes	Yes	Yes	Yes	Yes	Yes	Yes	Yes	Yes	Yes	Yes	Yes	Yes	No	No	No	No	No	No	No	Time of immunization inconvenient	0	0	0	0	0	0	0	0	0	0
Nyohini	12–17	Male	Yes	Public facility		Mother		Female	None	Unemployed	23-27		Yes			Original	Yes		Yes	No	Yes	Yes	Yes	Yes	Yes	Yes	Yes	Yes	Yes	Yes	Yes	Yes	Yes	No	Yes	Yes	No	Yes
Nyohini	36–41	Male	Yes	Public facility		Mother		Female	None	Unemployed	48-52		Yes			Original	Yes		Yes	No	Yes	Yes	Yes	Yes	Yes	Yes	Yes	Yes	Yes	Yes	Yes	No	No	No	No	Yes	No	No	Fear of side effects Mother too busy	0	0	0	0	0	0	1	0	0	1
Bilpeila	12–17	Female	Yes	Public facility		Mother		Female	None	Employed	28-32		Yes			Original	No		Yes	Yes	Yes	Yes	Yes	Yes	Yes	Yes	Yes	Yes	Yes	Yes	Yes	Yes	No	No	Yes	Yes	No	No	Long wait	0	0	0	0	0	1	0	0	0	0
Nyohini	36–41	Male	Yes	Public facility		Mother		Female	Secondary	Unemployed	18-22		Yes			Original	Yes		Yes	No	Yes	Yes	Yes	Yes	Yes	Yes	Yes	Yes	Yes	Yes	Yes	Yes	Yes	No	Yes	Yes	No	No	Thought was complete	0	0	0	0	0	0	0	0	0	0
Nyohini	18–23	Female	Yes	Public facility		Mother		Female	None	Unemployed	33-37		No	Never Vaccinated																									Vaccine stock-outs/not available Mother too busy	0	0	0	0	0	0	0	0	0	1
Bilpeila	12–17	Female	Yes	Public facility		Mother		Female	Secondary	Employed	28-32		Yes			Original	No		Yes	Yes	Yes	Yes	Yes	Yes	Yes	Yes	Yes	Yes	Yes	Yes	Yes	Yes	Yes	No	Yes	Yes	No	No	Long wait	0	0	0	0	0	1	0	0	0	0
Nyohini	24–29	Female	Yes	Public facility		Mother		Female	None	Unemployed	28-32		Yes			Original	No		Yes	No	Yes	Yes	Yes	Yes	Yes	Yes	Yes	Yes	Yes	Yes	Yes	Yes	Yes	No	Yes	Yes	No	No	Time of immunization unknown Vaccine stock-outs/not available	0	0	0	0	0	0	0	0	0	0
Nyohini	30–35	Female	Yes	Public facility		Mother		Female	None	Unemployed	28-32		Yes			Original	No		Yes	No	Yes	Yes	Yes	Yes	Yes	Yes	Yes	Yes	Yes	Yes	Yes	Yes	Yes	Yes	Yes	Yes	Yes	Yes
Nyohini	30–35	Male	Yes	Public facility		Mother		Female	None	Unemployed	28-32		Yes			Original	No		No	No	Yes	Yes	Yes	Yes	Yes	Yes	Yes	Yes	Yes	Yes	Yes	No	Yes	No	Yes	Yes	No	No	Rumors/myths about vaccines Fear of side effects	0	0	0	0	0	0	1	0	0	0
Nyohini	18–23	Male	Yes	Public facility		Mother		Female	Secondary	Unemployed	23-27		Yes			Don't know	No		Yes	Yes	Yes	Yes	Yes	Yes	Yes	Yes	Yes	Yes	Yes	Yes	Yes	Yes	Yes	Yes	Yes	Yes	Yes	Yes
Nyohini	18–23	Male	Yes	Public facility		Mother		Female	Secondary	Unemployed	28-32		Yes			Don't know	No		Yes	Yes	Yes	Yes	Yes	Yes	Yes	Yes	Yes	Yes	Yes	Yes	Yes	No	Yes	No	Yes	Yes	No	No	Family problem including illness of mother Time of immunization inconvenient, what do they mean?	0	0	0	0	1	0	0	0	0	0
Bilpeila	36–41	Female	Yes	Public facility		Mother		Female	None	Employed	23-27		Yes			Original	No		Yes	No	Yes	Yes	Yes	Yes	Yes	Yes	Yes	Yes	Yes	Yes	Yes	No	Yes	No	No	No	No	No	Long wait	0	0	0	0	0	1	0	0	0	0
Bilpeila	30–35	Female	Yes	Public facility		Mother		Female	Primary	Employed	28-32		Yes			Original	No		Yes	No	Yes	Yes	Yes	Yes	Yes	Yes	Yes	Yes	Yes	Yes	No	No	No	No	No	No	No	No	Long wait	0	0	0	0	0	1	0	0	0	0
Bilpeila	24–29	Male	Yes	Public facility		Mother		Female	None	Unemployed	33-37		Yes			Original	No		Yes	No	Yes	Yes	Yes	Yes	Yes	Yes	No	No	No	No	No	No	No	No	No	No	No	No	Long wait	0	0	0	0	0	1	0	0	0	0
Bilpeila	12–17	Female	Yes	Public facility		Mother		Female	None	Employed	28-32		Yes			Original	No		Yes	Yes	Yes	No	Yes	Yes	Yes	Yes	No	Yes	No	No	No	No	No	Not due	No	No	Not due	No	Mother too busy	0	0	0	0	0	0	0	0	0	1
Bilpeila	18–23	Male	Yes	Public facility		Father		Male	Tertiary	Employed	33-37		Yes			Original	No		Yes	Yes	Yes	Yes	Yes	Yes	Yes	Yes	Yes	Yes	Yes	Yes	Yes	Yes	Yes	Yes	Yes	Yes	Yes	Yes
Bilpeila	12–17	Male	Yes	Public facility		Mother		Female	None	Unemployed	18-22		Yes			Original	No		Yes	Yes	Yes	Yes	Yes	Yes	Yes	Yes	Yes	Yes	Yes	Yes	Yes	Yes	Yes	Not due	Yes	Yes	Not due	Yes
Bilpeila	42–47	Male	Yes	Public facility		Mother		Female	None	Employed	38-42		Yes			Original	No		Yes	No	Yes	Yes	Yes	Yes	Yes	Yes	Yes	Yes	Yes	Yes	Yes	No	No	No	Not due	No	No	No	Long wait	0	0	0	0	0	1	0	0	0	0
Bilpeila	12–17	Female	Yes	Public facility		Mother		Female	None	Employed	23-27		Yes			Original	No		Yes	No	Yes	Yes	Yes	Yes	Yes	Yes	Yes	Yes	Yes	Yes	Yes	Yes	No	Not due	No	Yes	Not due	No	Mother too busy	0	0	0	0	0	0	0	0	0	1
Bilpeila	42–47	Male	Yes	Public facility		Mother		Female	Tertiary	Employed	23-27		Yes			Original	No		Yes	Yes	Yes	Yes	Yes	Yes	Yes	Yes	Yes	Yes	Yes	Yes	Yes	No	Yes	Yes	Yes	Yes	Yes	Yes
Bilpeila	30–35	Female	Yes	Public facility		Mother		Female	None	Employed	18-22		Yes			Original	No		No	No	Yes	Yes	Yes	Yes	Yes	Yes	Yes	Yes	Yes	Yes	Yes	Yes	Yes	No	Yes	No	No	No	Mother too busy	0	0	0	0	0	0	0	0	0	1
Bilpeila	18–23	Male	Yes	Public facility		Mother		Female	Tertiary	Employed	38-42		Yes			Original	No		Yes	Yes	Yes	Yes	Yes	Yes	Yes	Yes	Yes	Yes	Yes	Yes	Yes	Yes	Yes	No	Yes	Yes	Yes	No	Long wait	0	0	0	0	0	1	0	0	0	0
Bilpeila	12–17	Male	Yes	Public facility		Mother		Female	Tertiary	Employed	33-37		Yes			Original	No		Yes	Yes	Yes	Yes	Yes	Yes	Yes	Yes	Yes	Yes	Yes	Yes	Yes	Yes	Yes	Not due	Yes	Yes	Not due	Yes
Bilpeila	12–17	Male	Yes	Public facility		Mother		Female	Secondary	Unemployed	23-27		Yes			Original	No		Yes	Yes	Yes	Yes	Yes	Yes	Yes	Yes	Yes	Yes	Yes	Yes	Yes	Yes	Yes	Not due	Yes	Yes	Not due	Yes
Bilpeila	36–41	Female	Yes	Public facility		Mother		Female	Secondary	Employed	23-27		Yes			Original	No		Yes	Yes	Yes	Yes	Yes	Yes	Yes	Yes	Yes	Yes	Yes	Yes	Yes	No	Yes	Yes	Yes	Yes	Yes	No	Long wait	0	0	0	0	0	1	0	0	0	0
Bilpeila	18–23	Male	Yes	Public facility		Mother		Female	Tertiary	Employed	23-27		Yes			Original	No		Yes	No	Yes	Yes	Yes	Yes	Yes	Yes	Yes	Yes	Yes	Yes	Yes	Yes	Yes	Yes	Yes	Yes	Yes	Yes
Tamale Central	30–35	Male	Yes	Home/ TBA		Mother		Female	None	Unemployed	28-32		Yes			Original	No		Yes	Yes	Yes	Yes	Yes	Yes	Yes	Yes	Yes	Yes	Yes	Yes	Yes	Yes	Yes	No	Yes	Yes	No	No	Mother too busy	0	0	0	0	0	0	0	0	0	1
Tamale Central	42–47	Female	Yes	Public facility		Mother		Female	None	Unemployed	18-22		Yes			Original	No		Yes	Yes	Yes	Yes	Yes	Yes	Yes	Yes	Yes	Yes	Yes	Yes	Yes	Yes	Yes	Yes	Yes	Yes	Yes	Yes
Tamale Central	12–17	Female	Yes	Public facility		Mother		Female	None	Unemployed	43-47		Yes			Original	No		Yes	Yes	Yes	Yes	Yes	Yes	Yes	Yes	Yes	Yes	Yes	Yes	Yes	Yes	Yes	No	Yes	Yes	No	No	Vaccine stock-outs/not available	0	0	0	0	0	0	0	0	0	0
Tamale Central	18–23	Female	Yes	Public facility		Mother		Female	None	Unemployed	23-27		Yes			Original	No		Yes	Yes	Yes	Yes	Yes	Yes	Yes	Yes	Yes	Yes	Yes	Yes	Yes	Yes	Yes	Yes	Yes	Yes	Yes	Yes
Tamale Central	30–35	Female	Yes	Public facility		Mother		Female	None	Unemployed	33-37		Yes			Original	No		Yes	Yes	Yes	Yes	Yes	Yes	Yes	Yes	Yes	Yes	Yes	Yes	Yes	Yes	Yes	No	Yes	Yes	No	Yes
Tamale Central	12–17	Female	Yes	Public facility		Mother		Female	None	Unemployed	33-37		Yes			Original	No		Yes	No	Yes	Yes	Yes	Yes	Yes	Yes	Yes	Yes	Yes	Yes	No	Yes	No	No	No	Yes	No	No	Other (Specify)	0	0	0	0	0	0	0	0	0	0
Tamale Central	18–23	Female	Yes	Public facility		Mother		Female	Primary	Unemployed	28-32		No	Other	Not carrying it along		No				History	History	History	History	History	History	History	History	History	History	History	History	History	History	History	History	History	Yes
Tamale Central	12–17	Male	Yes	Public facility		Mother		Female	Primary	Unemployed	38-42		Yes			Original	No		Yes	No	Yes	Yes	Yes	Yes	Yes	Yes	Yes	Yes	Yes	Yes	Yes	History	Yes	Not due	Yes	Yes	Not due	Yes
Tamale Central	18–23	Male	Yes	Public facility		Mother		Female	None	Employed	18-22		Yes			Original	No		Yes	No	Yes	Yes	Yes	Yes	Yes	Yes	Yes	Yes	Yes	Yes	Yes	Yes	Yes	No	Yes	Yes	No	No	Other (Specify)	0	0	0	0	0	0	0	0	0	0
Tamale Central	24–29	Male	Yes	Public facility		Mother		Female	Secondary	Unemployed	28-32		Yes			Original	No		Yes	Yes	Yes	Yes	Yes	Yes	Yes	Yes	Yes	Yes	Yes	Yes	Yes	Yes	Yes	Yes	Yes	Yes	Yes	Yes
Tamale Central	30–35	Female	Yes	Public facility		Mother		Female	Secondary	Unemployed	38-42		Yes			Original	No		Yes	Yes	Yes	Yes	Yes	Yes	Yes	Yes	Yes	Yes	Yes	Yes	Yes	Not due	Yes	Yes	Yes	Yes	Yes	Yes
Tamale Central	30–35	Male	Yes	Public facility		Mother		Female	Primary	Unemployed	28-32		Yes			Original	No		Yes	Yes	Yes	Yes	Yes	Yes	Yes	Yes	Yes	Yes	Yes	Yes	Yes	Yes	Yes	Yes	Yes	Yes	Yes	Yes
Tamale Central	36–41	Female	Yes	Public facility		Father		Male	Secondary	Employed	38-42		Yes			Original	No		Yes	Yes	Yes	Yes	Yes	Yes	Yes	Yes	Yes	Yes	Yes	Yes	Yes	Yes	Yes	Yes	Yes	Yes	Yes	Yes
Tamale Central	12–17	Female	Yes	Public facility		Mother		Female	None	Unemployed	38-42		Yes			Original	No		Yes	Yes	Yes	Yes	Yes	Yes	Yes	Yes	Yes	Yes	Yes	Yes	Yes	Yes	Yes	Not due	Yes	Yes	Not due	Yes
Tamale Central	42–47	Male	Yes	Public facility		Mother		Female	None	Unemployed	33-37		Yes			Original	No		Yes	Yes	Yes	Yes	Yes	Yes	Yes	Yes	Yes	Yes	Yes	Yes	Yes	Yes	Yes	Yes	Yes	Yes	No	No
Tamale Central	36–41	Male	Yes	Public facility		Mother		Female	Primary	Unemployed	38-42		Yes			Original	Yes		No	No	Yes	Yes	Yes	Yes	Yes	Yes	Yes	Yes	Yes	Yes	Yes	Yes	Yes	Yes	Yes	Yes	Yes	Yes
Tamale Central	42–47	Male	Yes	Public facility		Mother		Female	None	Unemployed	28-32		Yes			Original	No		No	No	History	History	History	History	History	History	History	History	History	History	History	History	History	History	History	History	History	Yes
Tamale Central	18–23	Female	Yes	Public facility		Mother		Female	None	Unemployed	23-27		Yes			Original	Yes		Yes	No	Yes	Yes	Yes	Yes	Yes	Yes	Yes	Yes	Yes	Yes	Yes	Yes	Yes	Not due	Yes	Yes	Not due	No	Other (Specify)	0	0	0	0	0	0	0	0	0	0
Tamale Central	30–35	Male	Yes	Public facility		Mother		Female	Tertiary	Employed	23-27		Yes			Original	No		Yes	Yes	Yes	Yes	Yes	Yes	Yes	Yes	Yes	Yes	Yes	Yes	Yes	Yes	Yes	Yes	Yes	Yes	Yes	Yes
Tamale Central	30–35	Female	Yes	Public facility		Mother		Female	Primary	Unemployed	23-27		Yes			Original	No		No	No	Yes	Yes	Yes	Yes	Yes	Yes	Yes	Yes	Yes	Yes	Yes	History	Yes	No	Yes	Yes	No	No	Other (Specify)	0	0	0	0	0	0	0	0	0	0
Tamale Central	36–41	Male	Yes	Public facility		Mother		Female	Tertiary	Employed	23-27		Yes			Original	No		Yes	Yes	Yes	Yes	Yes	Yes	Yes	Yes	Yes	Yes	Yes	Yes	Yes	Yes	Yes	Yes	Yes	Yes	Yes	Yes
Tamale Central	12–17	Male	Yes	Public facility		Mother		Female	Primary	Unemployed	33-37		Yes			Original	No		Yes	Yes	Yes	Yes	Yes	Yes	Yes	Yes	Yes	Yes	Yes	Yes	Yes	Yes	Yes	No	Yes	Yes	No	No
Tamale Central	36–41	Female	Yes	Public facility		Mother		Female	Secondary	Unemployed	33-37		Yes			Original	No		Yes	Yes	Yes	Yes	Yes	Yes	Yes	Yes	Yes	Yes	Yes	Yes	Yes	Yes	Yes	Not due	Yes	Yes	Not due	No
Tamale Central	30–35	Female	Yes	Public facility		Mother		Female	None	Unemployed	23-27		Yes			Original	Yes		yes	yes	Yes	Yes	Yes	Yes	Yes	Yes	Yes	Yes	Yes	Yes	Yes	History	Yes	No	Yes	Yes	No	No	Other (Specify)	0	0	0	0	0	0	0	0	0	0
Tamale Central	24–29	Female	Yes	Public facility		Mother		Female	Primary	Unemployed	23-27		No	Lost			No				History	History	History	History	History	History	History	History	History	History	History	History	History	History	History	History	History	Yes
Tamale Central	12–17	Female	Yes	Public facility		Mother		Female	Secondary	Unemployed	23-27		Yes			Original	No		yes	yes	Yes	Yes	Yes	Yes	Yes	Yes	Yes	Yes	Yes	Yes	Yes	History	Yes	No	Yes	Yes	No	No
Tamale Central	42–47	Male	Yes	Public facility		Mother		Female	None	Unemployed	38-42		Yes			Original	No		yes	no	Yes	Yes	Yes	Yes	Yes	Yes	Yes	Yes	Yes	Yes	Yes	History	No	No	No	Yes	No	No	Vaccine stock-outs/not available	0	0	0	0	0	0	0	0	0	0
Tamale Central	24–29	Female	Yes	Public facility		Mother		Female	None	Unemployed	23-27		Yes			Original	No		yes	yes	Yes	Yes	Yes	Yes	Yes	Yes	Yes	Yes	Yes	Yes	Yes	History	Yes	No	Yes	Yes	No	No
Tamale Central	24–29	Female	Yes	Public facility		Mother		Female	None	Unemployed	23-27		Yes			Original	Yes		yes	yes	Yes	Yes	Yes	Yes	Yes	Yes	Yes	Yes	Yes	Yes	Yes	Yes	Yes	No	Yes	Yes	No	No
Tamale Central	18–23	Female	Yes	Public facility		Mother		Female	None	Unemployed	33-37		No	Other	Kept at a different place		No				History	History	History	History	History	History	History	History	History	History	History	History	History	History	History	History	History	Yes
Vittin	42–47	Male	Yes	Public facility		Mother		Female	None	Unemployed	23-27		Yes			Original	Yes		yes	yes	Yes	Yes	Yes	Yes	Yes	Yes	Yes	Yes	Yes	Yes	Yes	No	Yes	Yes	Yes	Yes	Yes	Yes
Tamale Central	18–23	Male	Yes	Public facility		Mother		Female	Secondary	Unemployed	23-27		Yes			Original	No		yes	no	Yes	Yes	Yes	Yes	Yes	Yes	Yes	Yes	Yes	Yes	Yes	Yes	Yes	No	Yes	Yes	No	No
Tamale Central	18–23	Female	Yes	Public facility		Mother		Female	None	Unemployed	28-32		Yes			Original	No		yes	yes	Yes	Yes	Yes	Yes	Yes	Yes	Yes	Yes	Yes	Yes	Yes	History	Yes	No	Yes	Yes	No	No	Other (Specify)	0	0	0	0	0	0	0	0	0	0
Tamale Central	12–17	Female	Yes	Public facility		Mother		Female	Primary	Unemployed	38-42		No	Misplaced			No				History	History	History	History	History	History	History	History	History	History	History	History	History	No	History	History	No	No
Tamale Central	12–17	Male	Yes	Public facility		Mother		Female	None	Unemployed	28-32		Yes			Original	No		yes	yes	Yes	Yes	Yes	Yes	Yes	Yes	Yes	Yes	Yes	Yes	Yes	Yes	Yes	Not due	Yes	Yes	Not due	Yes
Tamale Central	12–17	Female	Yes	Public facility		Father		Female	None	Unemployed	18-22		Yes			Original	Yes		yes	yes	Yes	Yes	Yes	Yes	Yes	Yes	Yes	Yes	Yes	No	Yes	Yes	No	No	No	Yes	No	No	Time of immunization unknown	0	0	0	0	0	0	0	0	0	0
Tamale Central	24–29	Male	Yes	Public facility		Mother		Female	Secondary	Unemployed	23-27		Yes			Original	Yes		yes	yes	Yes	Yes	Yes	Yes	Yes	Yes	Yes	Yes	Yes	Yes	Yes	Yes	Yes	Yes	Yes	Yes	Yes	Yes
Tamale Central	24–29	Female	Yes	Public facility		Mother		Female	None	Unemployed	23-27		Yes			Original	No		yes	yes	Yes	Yes	Yes	Yes	Yes	Yes	Yes	Yes	Yes	Yes	Yes	History	No	No	Yes	Yes	Yes	Yes
Tamale Central	12–17	Female	Yes	Public facility		Mother		Female	None	Unemployed	23-27		Yes			Original	No		yes	yes	Yes	Yes	Yes	Yes	Yes	Yes	Yes	Yes	Yes	Yes	Yes	Yes	Yes	No	Yes	Yes	No	No	Time of immunization unknown	0	0	0	0	0	0	0	0	0	0
Tamale Central	18–23	Female	Yes	Public facility		Father		Male	Secondary	Employed	38-42		Yes			Original	No		yes	yes	Yes	Yes	Yes	Yes	Yes	Yes	Yes	Yes	Yes	Yes	Yes	Yes	Yes	Yes	Yes	Yes	Yes	Yes
Bilpeila	36–41	Male	Yes	Public facility		Mother		Female	None	Employed	18-22		Yes			Original	Yes		yes	no	Yes	Yes	Yes	Yes	Yes	Yes	Yes	Yes	Yes	Yes	Yes	No	Yes	Yes	Yes	Yes	Yes	Yes
Bilpeila	42–47	Male	Yes	Public facility		Mother		Female	None	Unemployed	33-37		Yes			Original	Yes		yes	yes	Yes	Yes	Yes	Yes	Yes	Yes	Yes	Yes	Yes	Yes	Yes	No	No	No	No	Yes	No	No	Vaccine stock-outs/not available Unaware of need to return for subsequent doses	0	0	0	0	0	0	0	0	1	0
Bilpeila	24–29	Male	Yes	Public facility		Mother		Female	None	Employed	23-27		Yes			Original	Yes		yes	yes	Yes	Yes	Yes	Yes	Yes	Yes	Yes	Yes	Yes	Yes	Yes	No	Yes	Yes	Yes	Yes	Yes	No	Unaware of need to return for subsequent doses	0	0	0	0	0	0	0	0	1	0
Bilpeila	36–41	Female	Yes	Public facility		Mother		Female	None	Employed	33-37		Yes			Original	Yes		yes	yes	Yes	Yes	Yes	Yes	Yes	Yes	Yes	Yes	Yes	Yes	Yes	No	Yes	No	Yes	Yes	No	No	Unaware of need to return for subsequent doses	0	0	0	0	0	0	0	0	1	0
Bilpeila	24–29	Male	Yes	Public facility		Mother		Female	None	Employed	28-32		Yes			Original	Yes		yes	no	Yes	Yes	Yes	Yes	Yes	Yes	Yes	Yes	Yes	Yes	No	Yes	Yes	No	Yes	Yes	No	No	Vaccination center too far	1	0	0	0	0	0	0	0	0	0
Bilpeila	30–35	Female	Yes	Public facility		Mother		Female	None	Employed	33-37		Yes			Original	No		yes	yes	Yes	Yes	Yes	Yes	Yes	Yes	Yes	Yes	Yes	Yes	Yes	No	No	No	No	Yes	No	No	Unaware of need to return for subsequent doses	0	0	0	0	0	0	0	0	1	0
Vittin	24–29	Female	Yes	Public facility		Mother		Female	Secondary	Unemployed	28-32		No	Other	Not available		No				History	History	History	History	History	History	History	History	History	History	History	History	History	History	History	History	History	Yes
Vittin	18–23	Female	Yes	Public facility		Mother		Female	None	Unemployed	28-32		Yes			Original	Yes		yes	yes	Yes	Yes	Yes	Yes	Yes	Yes	Yes	Yes	Yes	Yes	Yes	No	Yes	Yes	Yes	Yes	Yes	Yes
Vittin	30–35	Male	Yes	Public facility		Mother		Female	None	Unemployed	38-42		Yes			Original	Yes		yes	yes	Yes	Yes	Yes	Yes	Yes	Yes	Yes	Yes	Yes	Yes	Yes	No	Yes	No	Yes	Yes	No	No	Other (Specify)	0	0	0	0	0	0	0	0	0	0
Vittin	18–23	Male	Yes	Public facility		Mother		Male	Secondary	Unemployed	23-27		Yes			Original	Yes		yes	yes	Yes	Yes	Yes	Yes	Yes	Yes	Yes	Yes	Yes	Yes	Yes	Yes	Yes	Not due	Not due	Yes	Not due	Yes
Vittin	18–23	Female	Yes	Home/ TBA		Mother		Female	None	Unemployed	33-37		Yes			Original	Yes		yes	yes	Yes	Yes	Yes	Yes	Yes	Yes	Yes	Yes	Yes	Yes	Yes	Yes	Yes	No	Yes	Yes	No	No	Other (Specify)	0	0	0	0	0	0	0	0	0	0
Vittin	12–17	Female	Yes	Home/ TBA		Mother		Female	Primary	Unemployed	28-32		Yes			Original	Yes		yes	no	Yes	Yes	Yes	Yes	Yes	Yes	Yes	Yes	Yes	Yes	Yes	Yes	Yes	Not due	Yes	Yes	Not due	Yes
Vittin	42–47	Female	Yes	Home/ TBA		Mother		Female	None	Unemployed	33-37		Yes			Original	Yes		yes	no	Yes	Yes	Yes	Yes	Yes	Yes	Yes	Yes	Yes	Yes	Yes	Yes	Yes	Yes	Yes	Yes	Yes	Yes
Vittin	30–35	Female	Yes	Public facility		Mother		Female	Primary	Unemployed	23-27		Yes			Original	Yes		yes	yes	Yes	Yes	Yes	Yes	Yes	Yes	Yes	Yes	Yes	Yes	Yes	History	Yes	No	Yes	Yes	Yes	Yes
Vittin	18–23	Female	Yes	Public facility		Mother		Female	None	Unemployed	18-22		Yes			Original	No		yes	yes	Yes	Yes	Yes	Yes	Yes	Yes	Yes	Yes	Yes	Yes	Yes	Yes	Yes	No	Yes	Yes	No	No	Inadequate information on immunization	0	0	0	0	0	0	0	0	0	0
Vittin	30–35	Female	Yes	Public facility		Other	Grandmother	Female	None	Unemployed	33-37		Yes			Don't know	Don't know		yes	yes	Yes	Yes	Yes	Yes	Yes	Yes	Yes	Yes	Yes	Yes	Yes	History	Yes	Yes	Yes	Yes	Yes	Yes
Vittin	30–35	Male	Yes	Public facility		Mother		Female	None	Unemployed	38-42		Yes			Original	No		yes	yes	Yes	Yes	Yes	Yes	Yes	Yes	Yes	Yes	Yes	Yes	Yes	No	Yes	Yes	Yes	Yes	Yes	No	Thought was complete	0	0	0	0	0	0	0	0	0	0
Vittin	36–41	Male	Yes	Public facility		Mother		Female	None	Unemployed	38-42		Yes			Original	Yes		yes	yes	Yes	Yes	Yes	Yes	Yes	Yes	Yes	Yes	Yes	Yes	Yes	No	Yes	Yes	Yes	Yes	Yes	No	Thought was complete	0	0	0	0	0	0	0	0	0	0
Vittin	24–29	Female	Yes	Public facility		Mother		Female	Primary	Unemployed	23-27		Yes			Original	No		yes	yes	Yes	Yes	Yes	Yes	Yes	Yes	Yes	Yes	Yes	Yes	Yes	Yes	Yes	Yes	Yes	Yes	Yes	Yes
Vittin	12–17	Male	Yes	Public facility		Mother		Female	Primary	Unemployed	18-22		Yes			Original	Yes		yes	yes	Yes	Yes	Yes	Yes	Yes	Yes	Yes	Yes	Yes	Yes	Yes	Yes	Yes	Not due	Yes	Yes	Not due	Yes
Vittin	24–29	Female	Yes	Public facility		Mother		Female	None	Unemployed	28-32		Yes			Original	Yes		yes	yes	Yes	Yes	Yes	Yes	Yes	Yes	Yes	Yes	Yes	Yes	Yes	History	Yes	Yes	Yes	Yes	Yes	Yes
Vittin	12–17	Male	Yes	Public facility		Mother		Female	None	Unemployed	23-27		Yes			Original	Yes		yes	yes	Yes	Yes	Yes	Yes	Yes	Yes	Yes	Yes	Yes	Yes	Yes	Yes	Yes	Yes	Yes	Yes	Yes	Yes
Vittin	30–35	Female	Yes	Public facility		Mother		Female	Primary	Unemployed	28-32		Yes			Original	Yes		yes	yes	Yes	Yes	Yes	Yes	Yes	Yes	Yes	Yes	Yes	Yes	Yes	History	Yes	Yes	Yes	Yes	Yes	Yes
Vittin	18–23	Female	Yes	Home/ TBA		Mother		Female	Tertiary	Employed	23-27		Yes			Original	Yes		yes	yes	Yes	Yes	Yes	Yes	Yes	Yes	Yes	Yes	Yes	Yes	Yes	No	Yes	No	Yes	Yes	No	No	Thought was complete	0	0	0	0	0	0	0	0	0	0
Vittin	30–35	Female	Yes	Public facility		Mother		Female	Primary	Unemployed	28-32		Yes			Original	No		yes	yes	Yes	Yes	Yes	Yes	Yes	Yes	Yes	Yes	Yes	Yes	Yes	Yes	No	No	No	Yes	Yes	Yes
Bilpeila	24–29	Male	Yes	Home/ TBA		Mother		Female	None	Unemployed	23-27		Yes			Original	Yes		yes	no	Yes	Yes	Yes	Yes	Yes	Yes	Yes	Yes	Yes	Yes	Yes	Yes	No	No	No	Yes	No	No	Unaware of the need for immunization	0	0	0	0	0	0	0	1	0	0
Bilpeila	24–29	Male	Yes	Home/ TBA		Mother		Female	Primary	Unemployed	23-27		Yes			Original	No		yes	no	Yes	Yes	Yes	Yes	Yes	Yes	Yes	Yes	Yes	Yes	Yes	Yes	Yes	No	Yes	Yes	No	No	Family problem including illness of mother	0	0	0	0	0	0	0	0	0	0
Bilpeila	42–47	Female	Yes	Home/ TBA		Mother		Female	None	Unemployed	28-32		Yes			Original	No		yes	yes	Yes	Yes	Yes	Yes	Yes	Yes	Yes	Yes	Yes	Yes	Yes	Yes	Yes	Yes	Yes	Yes	Yes	Yes
Bilpeila	24–29	Female	Yes	Public facility		Mother		Female	None	Unemployed	18-22		Yes			Original	Yes		no	no	Yes	Yes	Yes	Yes	Yes	Yes	Yes	Yes	Yes	Yes	Yes	Yes	Yes	No	Yes	Yes	No	No	Cost of transport	0	0	1	0	0	0	0	0	0	0
Bilpeila	12–17	Male	Yes	Public facility		Mother		Female	None	Unemployed	23-27		Yes			Original	No		yes	yes	Yes	Yes	Yes	Yes	Yes	Yes	Yes	Yes	Yes	Yes	Yes	Yes	Yes	Not due	Not due	Yes	Not due	Yes
Bilpeila	24–29	Female	Yes	Public facility		Mother		Female	None	Unemployed	33-37		Yes			Original	No		yes	yes	Yes	Yes	Yes	Yes	Yes	Yes	Yes	Yes	No	No	No	No	No	No	No	No	No	No	Inadequate information on immunization	0	0	0	0	0	0	0	0	0	0
Bilpeila	18–23	Male	Yes	Public facility		Mother		Male	None	Unemployed	23-27		Yes			Original	Yes		yes	no	Yes	Yes	Yes	Yes	Yes	Yes	Yes	Yes	Yes	Yes	Yes	Yes	No	No	No	Yes	No	No	Unaware of the need for immunization	0	0	0	0	0	0	0	1	0	0
Bilpeila	36–41	Male	Yes	Public facility		Mother		Female	None	Unemployed	28-32		Yes			Original	Yes		yes	no	Yes	Yes	Yes	Yes	Yes	Yes	Yes	Yes	Yes	Yes	Yes	Yes	Yes	Yes	Yes	Yes	Yes	Yes
Bilpeila	42–47	Male	Yes	Public facility		Mother		Female	None	Unemployed	33-37		Yes			Original	Yes		yes	no	Yes	Yes	Yes	Yes	Yes	Yes	Yes	Yes	Yes	Yes	Yes	Yes	Yes	Yes	Yes	Yes	Yes	Yes
Bilpeila	36–41	Male	Yes	Public facility		Mother		Female	Primary	Unemployed	23-27		Yes			Original	Yes		yes	yes	Yes	Yes	Yes	Yes	Yes	Yes	Yes	Yes	Yes	Yes	Yes	Yes	Yes	Yes	Yes	Yes	Yes	Yes
Bilpeila	36–41	Male	Yes	Home/ TBA		Mother		Female	None	Unemployed	33-37		Yes			Original	Yes		yes	no	Yes	Yes	Yes	Yes	Yes	Yes	Yes	Yes	Yes	Yes	Yes	Yes	Yes	Yes	Yes	Yes	Yes	Yes
Bilpeila	30–35	Female	Yes	Home/ TBA		Mother		Female	Primary	Unemployed	28-32		Yes			Original	Yes		yes	no	Yes	Yes	Yes	Yes	Yes	Yes	Yes	Yes	Yes	Yes	Yes	Yes	Yes	No	Yes	Yes	No	No	Cost of transport	0	0	1	0	0	0	0	0	0	0
Bilpeila	18–23	Male	Yes	Public facility		Mother		Female	None	Unemployed	23-27		Yes			Replacement	Yes		yes	no	Yes	Yes	Yes	Yes	Yes	Yes	Yes	Yes	Yes	Yes	Yes	Yes	Yes	Yes	Yes	Yes	Yes	Yes
Bilpeila	42–47	Male	Yes	Public facility		Mother		Female	None	Unemployed	23-27		Yes			Original	Yes		yes	yes	Yes	Yes	Yes	Yes	Yes	Yes	Yes	Yes	Yes	Yes	Yes	Yes	Yes	No	Yes	Yes	No	No	Child not living with mother	0	0	0	0	0	0	0	0	0	0
Bilpeila	18–23	Female	Yes	Public facility		Mother		Female	None	Unemployed	23-27		No	Other	It was out of stock		Yes				Yes	Yes	Yes	Yes	Yes	Yes	Yes	Yes	No	No	No	No	No	No	No	No	No	No	Other (Specify)	0	0	0	0	0	0	0	0	0	0
Bilpeila	30–35	Male	Yes	Public facility		Mother		Female	None	Unemployed	23-27		Yes			Original	Don't know		yes	yes	Yes	Yes	Yes	Yes	Yes	Yes	Yes	Yes	Yes	Yes	Yes	Yes	Yes	No	Yes	Yes	No	No	Cost of transport Vaccination center too far	1	0	1	0	0	0	0	0	0	0
Bilpeila	18–23	Male	Yes	Public facility		Mother		Female	None	Unemployed	18-22		Yes			Original	Yes		yes	no	Yes	Yes	Yes	Yes	Yes	Yes	Yes	Yes	Yes	Yes	Yes	Yes	Yes	No	Yes	Yes	No	No	Unaware of the need for immunization	0	0	0	0	0	0	0	1	0	0
Bilpeila	18–23	Male	Yes	Public facility		Mother		Female	None	Unemployed	23-27		Yes			Original	Yes		yes	no	Yes	Yes	Yes	Yes	Yes	Yes	Yes	Yes	Yes	Yes	Yes	Yes	No	No	No	No	No	No	Unaware of the need for immunization	0	0	0	0	0	0	0	1	0	0
Bilpeila	24–29	Male	Yes	Home/ TBA		Mother		Female	None	Unemployed	28-32		Yes			Original	Yes		yes	no	Yes	Yes	Yes	Yes	Yes	Yes	Yes	Yes	Yes	Yes	Yes	Yes	Yes	No	Yes	Yes	No	No	Unaware of need to return for subsequent doses Unaware of the need for immunization	0	0	0	0	0	0	0	1	1	0
Bilpeila	24–29	Female	Yes	Home/ TBA		Mother		Female	None	Unemployed	28-32		Yes			Original	Yes		yes	no	Yes	Yes	Yes	Yes	Yes	Yes	Yes	Yes	Yes	Yes	Yes	Yes	Yes	Yes	Yes	Yes	Yes	Yes
Bilpeila	12–17	Female	Yes	Home/ TBA		Mother		Female	None	Unemployed	23-27		Yes			Original	Yes		yes	no	Yes	Yes	Yes	Yes	Yes	No	Yes	Yes	No	No	No	No	No	No	No	No	No	No	Other (Specify)	0	0	0	0	0	0	0	0	0	0
Bilpeila	24–29	Male	Yes	Public facility		Mother		Female	None	Unemployed	23-27		Yes			Original	Yes		yes	yes	Yes	Yes	Yes	Yes	Yes	Yes	Yes	Yes	Yes	Yes	Yes	Yes	Yes	No	Yes	Yes	No	No	Unaware of need to return for subsequent doses Cost of transport	0	0	1	0	0	0	0	0	1	0
Bilpeila	24–29	Male	Yes	Public facility		Mother		Female	None	Unemployed	23-27		Yes			Original	Yes		yes	no	Yes	Yes	Yes	Yes	Yes	Yes	Yes	Yes	Yes	Yes	Yes	Yes	Yes	No	Yes	Yes	No	No	Unaware of need to return for subsequent doses	0	0	0	0	0	0	0	0	1	0
Bilpeila	24–29	Female	Yes	Home/ TBA		Mother		Female	None	Unemployed	28-32		Yes			Original	Yes		no	no	Yes	Yes	Yes	Yes	Yes	No	Yes	Yes	Yes	No	Yes	Yes	Yes	No	Yes	Yes	Yes	No	Unaware of need to return for subsequent doses	0	0	0	0	0	0	0	0	1	0
Vittin	24–29	Female	Yes	Public facility		Mother		Female	Primary	Unemployed	33-37		Yes			Original	No		yes	yes	Yes	Yes	Yes	Yes	Yes	Yes	Yes	Yes	Yes	Yes	Yes	No	Yes	Yes	Yes	Yes	Yes	Yes
Vittin	24–29	Female	Yes	Public facility		Mother		Female	Primary	Unemployed	33-37		Yes			Original	No		yes	no	Yes	Yes	Yes	Yes	Yes	Yes	Yes	Yes	Yes	Yes	Yes	No	Yes	Yes	Yes	Yes	Yes	Yes
Vittin	30–35	Male	Yes	Public facility		Mother		Female	None	Unemployed	23-27		Yes			Original	No		yes	yes	Yes	Yes	Yes	Yes	Yes	Yes	Yes	Yes	Yes	Yes	Yes	No	Yes	No	Yes	Yes	No	No	Time of immunization unknown	0	0	0	0	0	0	0	0	0	0
Vittin	24–29	Male	Yes	Public facility		Mother		Female	Secondary	Unemployed	28-32		Yes			Original	Yes		yes	yes	Yes	Yes	Yes	Yes	Yes	Yes	Yes	Yes	Yes	Yes	Yes	No	Yes	Yes	Yes	Yes	Yes	Yes
Vittin	30–35	Female	Yes	Public facility		Other	Elder brother to the child	Male	Secondary	Unemployed	18-22		No	Lost			No				History	History	History	History	History	History	History	Not due	History	History	History	History	History	History	History	History	History	No	Time of immunization unknown	0	0	0	0	0	0	0	0	0	0
Vittin	42–47	Female	Yes	Public facility		Mother		Female	Secondary	Unemployed	18-22		Yes			Original	No		Yes	Yes	Yes	Yes	Yes	Yes	Yes	Yes	Yes	Yes	Yes	Yes	Yes	No	Yes	Yes	Yes	Yes	Yes	Yes
Vittin	42–47	Female	Yes	Public facility		Mother		Female	Primary	Unemployed	28-32		No	Lost			No				History	History	History	History	History	History	History	History	History	History	History	History	History	History	History	History	History	No	Mother too busy	0	0	0	0	0	0	0	0	0	1
Vittin	36–41	Male	Yes	Public facility		Mother		Female	Secondary	Unemployed	28-32		Yes			Original	Yes		Yes	Yes	Yes	Yes	Yes	Yes	Yes	Yes	Yes	Yes	No	No	No	No	Yes	No	Yes	Yes	No	No	Family problem including illness of mother	0	0	0	0	0	0	0	0	0	0
Vittin	24–29	Male	Yes	Public facility		Mother		Female	Primary	Unemployed	23-27		Yes			Original	Yes		Yes	No	Yes	Yes	Yes	Yes	Yes	Yes	Yes	Yes	Yes	Yes	Yes	No	Yes	No	Yes	Yes	No	No	Thought was complete	0	0	0	0	0	0	0	0	0	0
Vittin	#VALUE!	Female	Yes	Public facility		Mother		Female	Primary	Unemployed	23-27		No	Other	The card was with the Father at the time of enumeration		No				History	History	History	History	History	History	History	History	History	History	History	History	History	History	History	History	History	No	Time of immunization unknown	0	0	0	0	0	0	0	0	0	0
Vittin	12–17	Male	Yes	Public facility		Mother		Female	Tertiary	Employed	38-42		Yes			Original	No		Yes	Yes	Yes	Yes	Yes	Yes	Yes	Yes	Yes	Yes	Yes	Yes	Yes	No	Yes	No	Yes	Yes	No	No	Time of immunization unknown	0	0	0	0	0	0	0	0	0	0
Vittin	12–17	Female	Yes	Public facility		Mother		Female	Primary	Unemployed	33-37		No	Lost			No				History	History	History	History	History	History	History	History	History	History	History	History	History	History	History	History	History	No	Mother too busy	0	0	0	0	0	0	0	0	0	1
Vittin	18–23	Male	Yes	Public facility		Mother		Female	Primary	Unemployed	28-32		Yes			Original	No		Yes	Yes	Yes	Yes	Yes	Yes	Yes	Yes	Yes	Yes	Yes	Yes	Yes	No	Yes	No	Yes	Yes	No	No	Thought was complete	0	0	0	0	0	0	0	0	0	0
Vittin	36–41	Female	Yes	Public facility		Mother		Female	None	Unemployed	23-27		Yes			Original	No		Yes	No	Yes	Yes	Yes	Yes	Yes	Yes	Yes	Yes	Yes	Yes	Yes	No	Yes	No	Yes	Yes	No	No	Mother too busy	0	0	0	0	0	0	0	0	0	1
Vittin	54–59	Male	Yes	Public facility		Mother		Female	None	Unemployed	28-32		No	Lost			No				History	History	History	History	History	History	History	History	History	History	History	History	History	History	History	History	History	No	Cost of transport	0	0	1	0	0	0	0	0	0	0
Tamale Central	18–23	Female	Yes	Private facility		Mother		Female	Secondary	Unemployed	33-37		Yes			Original	No		Yes	Yes	Yes	Yes	Yes	Yes	Yes	Yes	Yes	Yes	Yes	Yes	Yes	Yes	Yes	Yes	Yes	Yes	Yes	Yes
Tamale Central	48–53	Female	Yes	Public facility		Father		Male	Secondary	Employed	38-42		Yes			Original	No		Yes	Yes	Yes	Yes	Yes	Yes	Yes	Yes	Yes	Yes	Yes	Yes	Yes	Yes	Yes	Yes	Yes	Yes	Yes	Yes
Tamale Central	12–17	Female	Yes	Private facility		Mother		Male	Secondary	Unemployed	33-37		Yes			Original	No		Yes	Yes	Yes	Yes	Yes	Yes	Yes	Yes	Yes	Yes	Yes	Yes	Yes	Yes	Yes	Not due	Yes	Yes	Not due	Yes
Tamale Central	18–23	Female	Yes	Public facility		Mother		Female	None	Unemployed	28-32		Yes			Original	No		Yes	No	Yes	Yes	Yes	Yes	Yes	Yes	Yes	Yes	Yes	Yes	Yes	Yes	Yes	Yes	Yes	Yes	Yes	Yes
Tamale Central	12–17	Male	Yes	Public facility		Mother		Female	Secondary	Employed	33-37		Yes			Original	No		Yes	Yes	Yes	Yes	Yes	Yes	Yes	Yes	Yes	Yes	Yes	Yes	Yes	Yes	Yes	Not due	Yes	Yes	Not due	Yes
Tamale Central	42–47	Female	Yes	Public facility		Mother		Female	Secondary	Employed	23-27		Yes			Original	No				Yes	Yes	Yes	Yes	Yes	Yes	Yes	Yes	Yes	Yes	Yes	Yes	Yes	Yes	Yes	Yes	Yes	Yes
Tamale Central	18–23	Female	Yes	Public facility		Mother		Female	None	Unemployed	33-37		Yes			Original	No		Yes	Yes	Yes	Yes	Yes	Yes	Yes	Yes	Yes	Yes	Yes	Yes	Yes	Yes	Yes	Yes	Yes	Yes	Yes	Yes
Tamale Central	36–41	Male	Yes	Public facility		Mother		Female	Primary	Employed	28-32		Yes			Original	No		Yes	Yes	Yes	Yes	Yes	Yes	Yes	Yes	Yes	Yes	Yes	Yes	Yes	Yes	No	No	No	Yes	No	No	Thought was complete Mother too busy Long wait	0	0	0	0	0	1	0	0	0	1
Bilpeila	18–23	Male	Yes	Public facility		Mother		Female	None	Unemployed	38-42		Yes			Original	No		Yes	No	Yes	Yes	Yes	Yes	Yes	Yes	Yes	Yes	Yes	Yes	Yes	No	Yes	No	Yes	Yes	Not due	No	Unaware of need to return for subsequent doses	0	0	0	0	0	0	0	0	1	0
Bilpeila	24–29	Female	Yes	Public facility		Mother		Female	None	Unemployed	23-27		Yes			Original	Yes		Yes	No	Yes	Yes	Yes	Yes	Yes	Yes	Yes	Yes	Yes	Yes	Yes	Yes	Yes	Yes	Yes	Yes	Yes	Yes
Bilpeila	12–17	Female	Yes	Public facility		Mother		Female	None	Unemployed	23-27		Yes			Original	No		Yes	No	Yes	Yes	Yes	Yes	Yes	Yes	Yes	Yes	Yes	Yes	Yes	No	Yes	Not due	Yes	Yes	Not due	Yes
Vittin	30–35	Male	Yes	Public facility		Mother		Female	None	Unemployed	23-27		Yes			Original	No		Yes	No	Yes	Yes	Yes	Yes	Yes	Yes	Yes	Yes	Yes	Yes	No	No	Yes	Yes	Yes	Yes	Yes	No	Vaccine stock-outs/not available	0	0	0	0	0	0	0	0	0	0
Vittin	24–29	Female	Yes	Public facility		Mother		Female	None	Unemployed	18-22		Yes			Original	Yes		Yes	Yes	Yes	Yes	Yes	Yes	Yes	No	No	Yes	Yes	Yes	Yes	No	Yes	Yes	Yes	Yes	Yes	No	Vaccine stock-outs/not available	0	0	0	0	0	0	0	0	0	0
Bilpeila	42–47	Female	Yes	Public facility		Mother		Female	None	Unemployed	28-32		Yes			Original	No		Yes	No	Yes	Yes	Yes	Yes	Yes	Yes	Yes	Yes	Yes	Yes	Yes	History	Yes	Yes	Yes	Yes	Yes	Yes
Vittin	18–23	Male	Yes	Private facility		Mother		Female	None	Unemployed	28-32		Yes			Original	No		Yes	No	Yes	Yes	Yes	Yes	Yes	Yes	Yes	Yes	Yes	Yes	Yes	No	Yes	Not due	Yes	Yes	Not due	Yes
Bilpeila	12–17	Male	Yes	Public facility		Mother		Female	None	Unemployed	28-32		Yes			Original	No		Yes	No	Yes	Yes	Yes	Yes	Yes	Yes	Yes	Yes	Yes	Yes	Yes	History	Yes	History	Yes	Yes	Not due	Yes
Tamale Central	12–17	Female	Yes	Public facility		Father		Male	Secondary	Employed	33-37		Yes			Original	No		Yes	Yes	Yes	Yes	Yes	Yes	Yes	Yes	Yes	Yes	Yes	Yes	Yes	Yes	Yes	Not due	Yes	Yes	Not due	Yes
Tamale Central	12–17	Male	Yes	Public facility		Mother		Female	Secondary	Employed	28-32		Yes			Original	No		Yes	Yes	Yes	Yes	Yes	Yes	Yes	Yes	Yes	Yes	Yes	Yes	Yes	Yes	Yes	Not due	Yes	Yes	Not due	Yes
Tamale Central	36–41	Female	Yes	Public facility		Mother		Female	Primary	Employed	38-42		Yes			Original	Yes		Yes	Yes	Yes	Yes	Yes	Yes	Yes	Yes	Yes	Yes	Yes	Yes	Yes	Yes	Yes	Yes	Yes	Yes	Yes	Yes
Tamale Central	36–41	Female	Yes	Public facility		Mother		Female	Secondary	Unemployed	28-32		Yes			Original	No		Yes	Yes	Yes	Yes	Yes	Yes	Yes	Yes	Yes	Yes	Yes	Yes	Yes	Yes	Yes	Yes	Yes	Yes	Yes	Yes
Tamale Central	24–29	Female	Yes	Public facility		Mother		Female	Primary	Employed	23-27		Yes			Original	Yes		Yes	No	Yes	Yes	Yes	Yes	Yes	Yes	Yes	Yes	Yes	Yes	Yes	Yes	Yes	Yes	Yes	Yes	Yes	Yes
Tamale Central	24–29	Male	Yes	Public facility		Mother		Female	Secondary	Employed	23-27		Yes			Original	No		Yes	No	Yes	Yes	Yes	Yes	Yes	Yes	Yes	Yes	Yes	Yes	Yes	Yes	No	No	No	Yes	No	No	Other (Specify)	0	0	0	0	0	0	0	0	0	0
Tamale Central	42–47	Female	Yes	Public facility		Father		Male	Secondary	Employed	43-47		Yes			Original	No		Yes	No	Yes	Yes	Yes	Yes	Yes	Yes	Yes	Yes	Yes	Yes	Yes	Yes	Yes	Yes	Yes	Yes	Yes	Yes
Tamale Central	30–35	Female	Yes	Public facility		Mother		Female	None	Employed	38-42		Yes			Original	No		Yes	Yes	Yes	Yes	Yes	Yes	Yes	Yes	Yes	Yes	Yes	Yes	Yes	Yes	Yes	Yes	Yes	Yes	Yes	Yes
Tamale Central	24–29	Female	Yes	Public facility		Mother		Female	Primary	Employed	43-47		Yes			Original	No		Yes	Yes	Yes	Yes	Yes	Yes	Yes	Yes	Yes	Yes	Yes	Yes	Yes	Yes	Yes	Yes	Yes	Yes	Yes	Yes
Vittin	30–35	Male	Yes	Public facility		Mother		Female	None	Unemployed	23-27		Yes			Original	No		Yes	Yes	Yes	Yes	Yes	Yes	Yes	Yes	Yes	Yes	Yes	Yes	No	No	Yes	Yes	Yes	Yes	Yes	No	Vaccine stock-outs/not available	0	0	0	0	0	0	0	0	0	0
Bilpeila	36–41	Male	Yes	Public facility		Mother		Female	None	Unemployed	38-42		Yes			Original	No		Yes	No	Yes	Yes	Yes	Yes	Yes	Yes	Yes	Yes	Yes	Yes	Yes	History	Yes	Yes	Yes	Yes	Yes	Yes
Vittin	36–41	Male	Yes	Public facility		Mother		Female	None	Unemployed	28-32		Yes			Original	Yes		Yes	Yes	Yes	Yes	Yes	Yes	Yes	Yes	Yes	Yes	Yes	Yes	Yes	No	Yes	Yes	Yes	Yes	Yes	Yes
Vittin	24–29	Male	Yes	Public facility		Mother		Female	None	Unemployed	28-32		Yes			Original	Yes		Yes	Yes	Yes	Yes	Yes	Yes	Yes	Yes	Yes	Yes	Yes	Yes	Yes	No	Yes	Yes	Yes	Yes	Yes	Yes
Vittin	36–41	Male	Yes	Public facility		Mother		Female	None	Unemployed	38-42		Yes			Original	No		Yes	Yes	Yes	Yes	Yes	Yes	Yes	Yes	Yes	Yes	Yes	Yes	Yes	No	Yes	Yes	Yes	Yes	Yes	Yes
Bilpeila	24–29	Male	Yes	Public facility		Mother		Female	Primary	Unemployed	28-32		Yes			Original	No		Yes	Yes	Yes	Yes	Yes	Yes	Yes	Yes	Yes	Yes	Yes	Yes	Yes	Yes	Yes	No	Yes	Yes	No	No	Mother too busy	0	0	0	0	0	0	0	0	0	1
Bilpeila	30–35	Female	Yes	Public facility		Mother		Female	Primary	Unemployed	43-47		Yes			Original	No		No	Yes	Yes	Yes	Yes	Yes	Yes	Yes	Yes	Yes	No	No	No	No	No	No	No	No	No	No	Fear of covid	0	0	0	0	0	0	0	0	0	0
Bilpeila	18–23	Female	Yes	Public facility		Mother		Female	Secondary	Unemployed	23-27		Yes			Original	No		Yes	No	Yes	Yes	Yes	Yes	Yes	Yes	Yes	Yes	Yes	Yes	Yes	Yes	Yes	Yes	Yes	Yes	Yes	Yes
Bilpeila	12–17	Male	Yes	Public facility		Mother		Female	Secondary	Unemployed	23-27		Yes			Replacement	No		Yes	No	Yes	Yes	Yes	Yes	Yes	Yes	Yes	Yes	Yes	Yes	Yes	Yes	Yes	No	Yes	Yes	Not due	Yes
Bilpeila	12–17	Female	Yes	Home/ TBA		Mother		Female	None	Unemployed	38-42		Yes			Replacement	No		No	Yes	Yes	Yes	Yes	Yes	Yes	No	No	Yes	Yes	No	Yes	Yes	No	No	No	Yes	No	No	Other (Specify)	0	0	0	0	0	0	0	0	0	0
Bilpeila	18–23	Male	Yes	Public facility		Mother		Female	Primary	Unemployed	23-27		Yes			Replacement	No		Yes	Yes	Yes	Yes	Yes	Yes	Yes	Yes	Yes	Yes	No	Yes	Yes	No	Yes	No	Yes	No	No	No	Other (Specify)	0	0	0	0	0	0	0	0	0	0
Bilpeila	36–41	Male	Yes	Public facility		Mother		Female	Primary	Employed	33-37		No	Misplaced			No				History	History	History	History	History	History	History	History	History	History	History	History	History	History	History	History	History	No	Other (Specify)	0	0	0	0	0	0	0	0	0	0
Bilpeila	24–29	Male	Yes	Public facility		Mother		Female	Secondary	Unemployed	23-27		Yes			Original	No		Yes	No	Yes	Yes	Yes	Yes	Yes	Yes	Yes	Yes	Yes	Yes	Yes	No	Yes	No	Yes	Yes	No	No	Other (Specify)	0	0	0	0	0	0	0	0	0	0
Bilpeila	30–35	Male	Yes	Home/ TBA		Mother		Female	Primary	Unemployed	18-22		Yes			Original	No		Yes	Yes	Yes	Yes	Yes	Yes	Yes	Yes	Yes	Yes	Yes	Yes	Yes	No	Yes	No	Yes	Yes	No	No	Vaccine stock-outs/not available	0	0	0	0	0	0	0	0	0	0
Bilpeila	12–17	Female	Yes	Home/ TBA		Mother		Female	Primary	Unemployed	33-37		Yes			Original	No		Yes	No	Yes	Yes	Yes	Yes	Yes	No	Yes	Yes	Yes	Yes	Yes	No	No	No	No	Yes	No	No	Vaccine stock-outs/not available	0	0	0	0	0	0	0	0	0	0
Bilpeila	12–17	Female	Yes	Public facility		Mother		Female	None	Unemployed	33-37		Yes			Original	No		Yes	Yes	Yes	Yes	Yes	Yes	Yes	Yes	Yes	Yes	Yes	Yes	Yes	No	Yes	Not due	Yes	Yes	Not due	No	Vaccine stock-outs/not available	0	0	0	0	0	0	0	0	0	0
Bilpeila	18–23	Female	Yes	Public facility		Mother		Female	Secondary	Unemployed	38-42		Yes			Original	No		Yes	Yes	Yes	Yes	Yes	Yes	Yes	Yes	Yes	Yes	Yes	Yes	Yes	Yes	Yes	Yes	Yes	Yes	Yes	Yes
Vittin	30–35	Male	Yes	Public facility		Father		Male	None	Unemployed	23-27		Yes			Original	Don't know		Yes	Yes	Yes	Yes	Yes	Yes	Yes	Yes	Yes	Yes	Yes	Yes	Yes	No	No	No	No	Yes	No	No	Mother too busy	0	0	0	0	0	0	0	0	0	1
Vittin	24–29	Male	Yes	Public facility		Mother		Female	None	Unemployed	28-32		Yes			Original	Yes		Yes	No	Yes	Yes	Yes	Yes	Yes	Yes	Yes	Yes	Yes	Yes	Yes	No	No	No	No	Yes	No	No	Vaccination center too far Long wait Mother too busy Vaccine stock-outs/not available	1	0	0	0	0	1	0	0	0	1
Bilpeila	42–47	Male	Yes	Public facility		Mother		Female	Tertiary	Employed	23-27		Yes			Original	No		Yes	Yes	Yes	Yes	Yes	Yes	Yes	Yes	Yes	Yes	Yes	Yes	Yes	No	Yes	No	Yes	Yes	No	No	Long wait	0	0	0	0	0	1	0	0	0	0
Bilpeila	42–47	Male	Yes	Public facility		Mother		Female	Secondary	Employed	28-32		Yes			Original	No		Yes	Yes	Yes	Yes	Yes	Yes	Yes	Yes	Yes	Yes	Yes	Yes	Yes	No	Yes	Yes	Yes	Yes	Yes	Yes
Bilpeila	18–23	Male	Yes	Public facility		Mother		Female	Primary	Employed	23-27		Yes			Original	No		Yes	No	No	Yes	Yes	Yes	Yes	Yes	Yes	Yes	Yes	No	Yes	Yes	Yes	Not due	No	Yes	No	No	Long wait Fear of side effects	0	0	0	0	0	1	1	0	0	0
Bilpeila	42–47	Female	Yes	Public facility		Mother		Female	None	Employed	28-32		Yes			Original	No		Yes	Yes	Yes	Yes	Yes	Yes	Yes	Yes	Yes	Yes	Yes	Yes	Yes	No	Yes	Yes	Yes	Yes	Yes	Yes
Bilpeila	24–29	Female	Yes	Public facility		Father		Male	Tertiary	Employed	33-37		Yes			Original	No		yes	yes	Yes	Yes	Yes	Yes	Yes	Yes	Yes	Yes	Yes	Yes	Yes	No	Yes	Yes	Yes	Yes	Yes	Yes
Bilpeila	30–35	Male	Yes	Public facility		Mother		Female	Tertiary	Employed	33-37		Yes			Original	No		yes	yes	Yes	Yes	Yes	Yes	Yes	Yes	Yes	Yes	Yes	Yes	Yes	No	Yes	Yes	Yes	Yes	Yes	No	Long wait	0	0	0	0	0	1	0	0	0	0
Bilpeila	12–17	Male	Yes	Public facility		Mother		Female	None	Unemployed	28-32		Yes			Replacement	No		yes	no	Yes	Yes	Yes	Yes	Yes	Yes	Yes	Yes	Yes	Yes	Yes	No	Yes	Yes	Yes	Yes	Yes	Yes
Bilpeila	18–23	Male	Yes	Public facility		Mother		Female	None	Unemployed	33-37		Yes			Replacement	Yes		yes	no	Yes	Yes	Yes	Yes	Yes	Yes	Yes	Yes	Yes	Yes	Yes	History	Yes	Yes	Yes	Yes	Yes	Yes
Bilpeila	36–41	Male	Yes	Public facility		Mother		Female	None	Unemployed	23-27		Yes			Original	No		yes	yes	Yes	Yes	Yes	Yes	Yes	Yes	Yes	Yes	Yes	Yes	Yes	History	Yes	Yes	Yes	Yes	Yes	Yes
Bilpeila	24–29	Male	Yes	Public facility		Mother		Female	None	Unemployed	33-37		Yes			Original	No		yes	no	Yes	Yes	Yes	Yes	Yes	Yes	Yes	Yes	Yes	Yes	Yes	History	Yes	Yes	Yes	Yes	Yes	Yes
Bilpeila	24–29	Male	Yes	Public facility		Mother		Female	None	Unemployed	23-27		Yes			Original	No		yes	no	Yes	Yes	Yes	Yes	Yes	Yes	Yes	Yes	Yes	Yes	Yes	History	Yes	Yes	Yes	Yes	Yes	Yes
Bilpeila	12–17	Male	Yes	Public facility		Mother		Female	None	Unemployed	28-32		Yes			Replacement	No		yes	no	Yes	Yes	Yes	Yes	Yes	Yes	Yes	Yes	Yes	Yes	Yes	History	Yes	Not due	Yes	Yes	Not due	Yes
Bilpeila	18–23	Male	Yes	Public facility		Mother		Female	None	Unemployed	18-22		Yes			Original	No		yes	no	Yes	Yes	Yes	Yes	Yes	Yes	Yes	Yes	Yes	Yes	Yes	Yes	Yes	Yes	Yes	Yes	Yes	Yes
Bilpeila	30–35	Male	Yes	Public facility		Mother		Female	None	Unemployed	33-37		Yes			Original	No		yes	no	Yes	Yes	Yes	Yes	Yes	Yes	Yes	Yes	Yes	Yes	Yes	History	Yes	No	Yes	Yes	No	No	Vaccinator absent	0	0	0	0	0	0	0	0	0	0
Bilpeila	12–17	Male	Yes	Public facility		Mother		Female	None	Unemployed	28-32		Yes			Original	No		yes	no	Yes	Yes	Yes	Yes	Yes	Yes	Yes	Yes	Yes	Yes	Yes	Yes	Yes	Not due	Yes	Yes	Not due	Yes
Bilpeila	12–17	Male	Yes	Public facility		Mother		Female	None	Unemployed	28-32		Yes			Original	No		yes	no	Yes	Yes	Yes	Yes	Yes	Yes	Yes	Yes	Yes	Yes	Yes	Yes	Yes	Not due	Yes	Yes	Not due	Yes
Bilpeila	42–47	Male	Yes	Public facility		Mother		Female	None	Unemployed	28-32		Yes			Original	Yes		yes	yes	Yes	Yes	Yes	Yes	Yes	Yes	Yes	Yes	Yes	Yes	Yes	No	Yes	Yes	Yes	Yes	Yes	No	Vaccine stock-outs/not available	0	0	0	0	0	0	0	0	0	0
Bilpeila	30–35	Male	Yes	Public facility		Mother		Female	None	Unemployed	23-27		Yes			Original	No		yes	yes	Yes	Yes	Yes	Yes	Yes	Yes	Yes	Yes	Yes	Yes	Yes	Yes	Yes	Yes	Yes	Yes	Yes	Yes
Tamale Central	30–35	Female	Yes	Public facility		Mother		Female	None	Unemployed	33-37		No	Misplaced			No				History	History	History	History	History	History	History	History	History	History	History	History	History	History	History	History	History	Yes
Tamale Central	12–17	Female	Yes	Public facility		Mother		Female	None	Unemployed	18-22		No	Other	Not with it		Yes				History	History	History	History	History	History	History	History	History	History	History	History	History	History	History	History	History	Yes
Tamale Central	18–23	Male	Yes	Public facility		Mother		Female	None	Unemployed	38-42		Yes			Original	No		yes	no	Yes	Yes	Yes	Yes	Yes	Yes	Yes	Yes	Yes	Yes	Yes	Yes	No	No	No	Yes	No	No	Vaccine stock-outs/not available	0	0	0	0	0	0	0	0	0	0
Tamale Central	12–17	Male	Yes	Public facility		Mother		Female	None	Unemployed	23-27		Yes			Original	No		yes	yes	Yes	Yes	Yes	Yes	Yes	Yes	Yes	Yes	Yes	No	Yes	Yes	Yes	No	Yes	Yes	No	No	Vaccine stock-outs/not available	0	0	0	0	0	0	0	0	0	0
Tamale Central	30–35	Male	Yes	Public facility		Mother		Female	Primary	Unemployed	23-27		Yes			Original	No				Yes	Yes	Yes	Yes	Yes	Yes	Yes	Yes	Yes	Yes	Yes	Yes	Yes	Yes	Yes	Yes	Yes	Yes
Tamale Central	12–17	Female	Yes	Public facility		Mother		Female	Primary	Unemployed	18-22		Yes			Original	Yes		yes	no	Yes	Yes	Yes	Yes	Yes	Yes	Yes	Yes	Yes	Yes	Yes	Yes	No	No	Yes	Yes	No	No	Vaccinator absent	0	0	0	0	0	0	0	0	0	0
Tamale Central	12–17	Male	Yes	Public facility		Mother		Female	Secondary	Unemployed	18-22		Yes			Original	No		yes	yes	Yes	Yes	Yes	Yes	Yes	Yes	Yes	Yes	Yes	Yes	Yes	Yes	Yes	No	Yes	Yes	No	No
Tamale Central	12–17	Male	Yes	Public facility		Mother		Female	None	Unemployed	28-32		Yes			Original	Yes		yes	yes	Yes	Yes	Yes	Yes	Yes	Yes	Yes	Yes	Yes	Yes	Yes	Yes	Yes	Not due	Yes	Yes	No	No
Tamale Central	24–29	Male	Yes	Home/ TBA		Mother		Female	None	Unemployed	28-32		Yes			Original	No		yes	yes	Yes	Yes	Yes	Yes	Yes	Yes	Yes	Yes	Yes	Yes	No	Yes	Yes	Yes	Yes	Yes	Yes	Yes
Vittin	42–47	Female	Yes	Public facility		Mother		Female	None	Unemployed	33-37		Yes			Original	Yes		yes	yes	Yes	Yes	Yes	Yes	Yes	Yes	Yes	Yes	Yes	Yes	Yes	No	Yes	Yes	Yes	Yes	Yes	Yes
Tamale Central	18–23	Female	Yes	Public facility		Mother		Female	Secondary	Unemployed	28-32		No	Destroyed			No				History	History	History	History	History	History	History	History	History	History	History	History	History	History	History	History	History	Yes
Tamale Central	12–17	Female	Yes	Public facility		Mother		Female	Secondary	Unemployed	23-27		No	Other	Did not carry it with herself		No				History	History	History	History	History	History	History	History	History	History	History	History	History	History	History	History	History	Yes
Tamale Central	18–23	Female	Yes	Public facility		Mother		Female	None	Unemployed	28-32		No	Other	Not with it		Yes				History	History	History	History	History	History	History	History	History	History	History	History	No	No	No	History	No	No
Tamale Central	18–23	Male	Yes	Public facility		Mother		Female	Secondary	Unemployed	28-32		Yes			Original	No		yes	yes	Yes	Yes	Yes	Yes	Yes	Yes	Yes	Yes	Yes	Yes	No	No	Yes	No	Yes	Yes	No	No
Tamale Central	12–17	Male	Yes	Public facility		Mother		Female	None	Unemployed	38-42		Yes			Original	No		yes	yes	Yes	Yes	Yes	Yes	Yes	Yes	Yes	Yes	Yes	Yes	Yes	Yes	Yes	Not due	Yes	Yes	No	No
Tamale Central	18–23	Male	Yes	Public facility		Mother		Female	Primary	Unemployed	23-27		No	Misplaced			No				History	History	History	History	History	History	History	History	History	History	History	History	History	History	History	History	History	Yes
Tamale Central	24–29	Female	Yes	Public facility		Mother		Female	Tertiary	Employed	23-27		Yes			Original	No		yes	no	Yes	Yes	Yes	Yes	Yes	Yes	Yes	Yes	Yes	Yes	No	No	Yes	No	Yes	Yes	Yes	No	Time of immunization inconvenient Other (Specify)	0	0	0	0	0	0	0	0	0	0
Tamale Central	18–23	Male	Yes	Public facility		Mother		Female	Primary	Unemployed	28-32		Yes			Original	No		yes	yes	Yes	Yes	Yes	Yes	Yes	Yes	Yes	Yes	Yes	Yes	Yes	No	Yes	Yes	Yes	Yes	Yes	Yes
Vittin	12–17	Male	Yes	Public facility		Mother		Female	Primary	Unemployed	18-22		Yes			Original	Yes		yes	yes	Yes	Yes	Yes	Yes	Yes	Yes	Yes	Yes	Yes	No	Yes	No	Yes	Not due	Yes	Yes	Not due	No	Vaccine stock-outs/not available Mother too busy	0	0	0	0	0	0	0	0	0	1
Vittin	24–29	Male	Yes	Public facility		Mother		Female	None	Unemployed	33-37		Yes			Original	Yes		yes	yes	Yes	Yes	Yes	Yes	Yes	Yes	Yes	Yes	Yes	Yes	No	No	Yes	Yes	Yes	Yes	Yes	No	Vaccine stock-outs/not available Mother too busy	0	0	0	0	0	0	0	0	0	1
Vittin	36–41	Female	Yes	Public facility		Mother		Female	None	Unemployed	28-32		Yes			Original	Yes		yes	no	Yes	Yes	Yes	Yes	Yes	Yes	Yes	Yes	Yes	Yes	Yes	Yes	Yes	Yes	Yes	Yes	Yes	Yes
Vittin	24–29	Female	Yes	Public facility		Mother		Female	None	Unemployed	33-37		Yes			Original	No		yes	yes	Yes	Yes	Yes	Yes	Yes	Yes	Yes	Yes	Yes	Yes	Yes	No	Yes	Yes	Yes	Yes	Yes	Yes
Bilpeila	36–41	Female	Yes	Public facility		Mother		Female	None	Unemployed	33-37		Yes			Original	Yes		yes	no	Yes	Yes	Yes	Yes	Yes	Yes	Yes	Yes	Yes	Yes	Yes	No	Yes	No	Yes	Yes	No	Yes
Bilpeila	18–23	Female	Yes	Public facility		Mother		Female	Primary	Unemployed	23-27		Yes			Original	No		yes	yes	Yes	Yes	Yes	Yes	Yes	Yes	Yes	Yes	Yes	Yes	Yes	No	Yes	No	Yes	Yes	No	Yes
Bilpeila	42–47	Male	Yes	Public facility		Mother		Female	Primary	Unemployed	28-32		Yes			Original	No		yes	yes	Yes	Yes	Yes	Yes	Yes	Yes	Yes	Yes	Yes	Yes	Yes	No	Yes	Yes	Yes	Yes	Yes	Yes
Bilpeila	30–35	Male	Yes	Public facility		Mother		Female	Primary	Unemployed	28-32		Yes			Original	Yes		yes	no	Yes	Yes	Yes	Yes	No	No	No	No	No	No	No	No	No	No	No	No	No	No	Other (Specify)	0	0	0	0	0	0	0	0	0	0
Bilpeila	18–23	Female	Yes	Public facility		Mother		Female	None	Unemployed	33-37		Yes			Original	No		yes	yes	Yes	Yes	Yes	Yes	Yes	Yes	Yes	Yes	Yes	Yes	Yes	Yes	Yes	No	Yes	Yes	No	Yes
Bilpeila	36–41	Female	Yes	Public facility		Mother		Female	None	Unemployed	28-32		Yes			Original	No		yes	yes	Yes	Yes	Yes	Yes	Yes	Yes	Yes	Yes	Yes	Yes	Yes	No	No	No	No	Yes	No	Yes
Bilpeila	12–17	Female	Yes	Public facility		Mother		Female	None	Unemployed	28-32		Yes			Original	No		yes	no	Yes	Yes	Yes	Yes	Yes	Yes	Yes	Yes	Yes	Yes	Yes	No	No	No	No	Yes	No	Yes
Bilpeila	24–29	Female	Yes	Public facility		Mother		Female	Primary	Unemployed	23-27		Yes			Original	No		yes	no	Yes	Yes	Yes	Yes	Yes	Yes	Yes	Yes	Yes	Yes	Yes	No	Yes	No	Yes	Yes	No	Yes
Bilpeila	18–23	Female	Yes	Public facility		Mother		Female	Secondary	Unemployed	23-27		Yes			Original	No		yes	yes	Yes	Yes	Yes	Yes	Yes	Yes	Yes	Yes	Yes	Yes	Yes	Yes	Yes	Yes	Yes	Yes	No	Yes
Bilpeila	18–23	Female	Yes	Public facility		Mother		Female	None	Unemployed	23-27		Yes			Original	No		yes	yes	Yes	Yes	Yes	Yes	Yes	Yes	Yes	Yes	Yes	Yes	Yes	Yes	Yes	No	Yes	Yes	No	Yes
Vittin	12–17	Female	Yes	Public facility		Mother		Female	None	Unemployed	28-32		Yes			Original	No		yes	no	Yes	Yes	Yes	Yes	Yes	Yes	Yes	Yes	Yes	Yes	Yes	No	Yes	No	Yes	Yes	Not due	Yes
Vittin	18–23	Male	Yes	Public facility		Mother		Female	None	Unemployed	28-32		Yes			Original	No		yes	yes	Yes	Yes	Yes	Yes	Yes	Yes	Yes	Yes	Yes	Yes	Yes	No	Yes	Yes	Yes	Yes	Yes	Yes
Bilpeila	12–17	Female	Yes	Public facility		Mother		Female	Primary	Employed	23-27		Yes			Original	Yes		yes	no	Yes	Yes	Yes	Yes	Yes	Yes	Yes	Yes	Yes	No	Yes	No	No	No	No	Yes	No	No	Unaware of need to return for subsequent doses Mother too busy	0	0	0	0	0	0	0	0	1	1
Bilpeila	30–35	Male	Yes	Public facility		Mother		Female	None	Unemployed	28-32		Yes			Original	Yes		yes	yes	Yes	Yes	Yes	Yes	Yes	Yes	Yes	Yes	Yes	Yes	Yes	No	No	No	No	Yes	No	No	Unaware of need to return for subsequent doses Vaccine stock-outs/not available	0	0	0	0	0	0	0	0	1	0
Bilpeila	36–41	Male	Yes	Public facility		Mother		Female	None	Unemployed	23-27		No	Misplaced			No				History	History	History	History	History	History	History	History	History	History	History	History	History	History	History	History	History	Yes
Bilpeila	30–35	Male	Yes	Public facility		Mother		Female	Primary	Employed	28-32		Yes			Original	Yes		yes	yes	Yes	Yes	Yes	Yes	Yes	Yes	Yes	Yes	Yes	Yes	Yes	Yes	No	No	No	Yes	No	No	Vaccine stock-outs/not available	0	0	0	0	0	0	0	0	0	0
Bilpeila	30–35	Male	Yes	Public facility		Mother		Female	None	Employed	23-27		Yes			Original	Yes		yes	yes	Yes	Yes	Yes	Yes	Yes	Yes	Yes	Yes	Yes	Yes	Yes	No	No	No	No	Yes	No	No	Vaccine stock-outs/not available Unaware of need to return for subsequent doses	0	0	0	0	0	0	0	0	1	0
Bilpeila	18–23	Male	Yes	Public facility		Mother		Female	None	Employed	28-32		No	Lost			No				History	History	History	History	History	History	History	History	History	History	History	History	History	History	History	History	History	Yes
Bilpeila	24–29	Male	Yes	Public facility		Mother		Female	None	Employed	23-27		Yes			Original	Yes		yes	no	Yes	Yes	Yes	Yes	Yes	Yes	No	No	Yes	Yes	Yes	No	No	No	No	Yes	No	No	Unaware of need to return for subsequent doses Vaccine stock-outs/not available	0	0	0	0	0	0	0	0	1	0
Bilpeila	24–29	Male	Yes	Public facility		Mother		Female	None	Employed	38-42		Yes			Original	Yes				Yes	Yes	Yes	Yes	Yes	Yes	Yes	Yes	No	No	No	No	No	No	No	No	No	No	Vaccine stock-outs/not available	0	0	0	0	0	0	0	0	0	0
Bilpeila	36–41	Female	Yes	Public facility		Mother		Female	None	Employed	28-32		No	Misplaced			Yes				History	History	History	History	History	History	History	History	History	History	History	History	History	History	History	History	History	Yes
Bilpeila	30–35	Female	Yes	Public facility		Mother		Female	Primary	Employed	38-42		Yes			Original	No		yes	no	Yes	Yes	Yes	Yes	Yes	Yes	Yes	Yes	Yes	Yes	Yes	No	No	No	No	Yes	No	No	Thought was complete Unaware of need to return for subsequent doses	0	0	0	0	0	0	0	0	1	0
Bilpeila	36–41	Male	Yes	Public facility		Mother		Female	Primary	Unemployed	23-27		Yes			Replacement	Yes		yes	no	Yes	Yes	Yes	Yes	Yes	Yes	Yes	Yes	Yes	Yes	Yes	No	No	No	No	Yes	No	No	Mother too busy Unaware of need to return for subsequent doses	0	0	0	0	0	0	0	0	1	1
Bilpeila	36–41	Female	Yes	Public facility		Mother		Female	None	Employed	23-27		No	Lost			Yes				History	History	History	History	History	History	History	History	History	History	History	History	History	History	History	History	History	No	Unaware of need to return for subsequent doses	0	0	0	0	0	0	0	0	1	0
Bilpeila	30–35	Female	Yes	Public facility		Mother		Female	Primary	Employed	28-32		No	Misplaced			Yes				History	History	History	History	History	History	History	History	History	History	History	History	History	History	History	History	History	Yes
Bilpeila	24–29	Male	Yes	Home/ TBA		Mother		Female	None	Unemployed	33-37		No	Misplaced			Yes				History	History	History	History	History	History	History	History	History	History	History	History	History	History	History	History	History	Yes
Nyohini	18–23	Male	Yes	Public facility		Mother		Female	Secondary	Unemployed	23-27		Yes			Original	Yes		yes	no	Yes	Yes	Yes	Yes	Yes	Yes	Yes	Yes	Yes	Yes	Yes	Yes	Yes	No	Yes	Yes	No	No	Unaware of need to return for subsequent doses	0	0	0	0	0	0	0	0	1	0
Nyohini	42–47	Male	Yes	Home/ TBA		Mother		Female	Secondary	Unemployed	23-27		Yes			Original	Yes		yes	yes	Yes	Yes	Yes	Yes	Yes	Yes	Yes	Yes	Yes	Yes	Yes	No	Yes	No	No	Yes	No	No	Mother too busy Unaware of need to return for subsequent doses	0	0	0	0	0	0	0	0	1	1
Nyohini	18–23	Female	Yes	Public facility		Mother		Female	Secondary	Unemployed	28-32		Yes			Original	Yes		Yes	No	Yes	Yes	Yes	Yes	Yes	Yes	Yes	Yes	Yes	Yes	Yes	Yes	Yes	No	Yes	Yes	No	Yes
Nyohini	18–23	Male	Yes	Public facility		Mother		Female	Secondary	Unemployed	43-47		No	Other	Not given but she was asked to buy exercise book		No				Yes	Yes	Yes	Yes	Yes	Yes	Yes	Yes	Yes	Yes	Yes	Yes	Yes	No	Yes	Yes	No	No	Vaccine stock-outs/not available	0	0	0	0	0	0	0	0	0	0
Nyohini	30–35	Female	Yes	Public facility		Mother		Female	Secondary	Unemployed	28-32		Yes			Original	Yes		Yes	Yes	Yes	Yes	Yes	Yes	Yes	Yes	Yes	Yes	Yes	Yes	Yes	Yes	Yes	Yes	Yes	Yes	Yes	Yes
Nyohini	18–23	Female	Yes	Public facility		Mother		Female	None	Unemployed	23-27		Yes			Original	Yes		Yes	Yes	Yes	Yes	Yes	Yes	Yes	Yes	Yes	Yes	Yes	Yes	Yes	Yes	Yes	No	Yes	Yes	No	No	Fear of side effects Unaware of need to return for subsequent doses	0	0	0	0	0	0	1	0	1	0
Nyohini	42–47	Female	Yes	Public facility		Mother		Female	None	Unemployed	33-37		Yes			Original	Yes		Yes	No	Yes	Yes	Yes	Yes	Yes	Yes	Yes	Yes	Yes	Yes	Yes	Yes	Yes	Yes	Yes	Yes	Yes	Yes
Nyohini	36–41	Male	Yes	Public facility		Mother		Female	None	Unemployed	38-42		Yes			Original	Yes		Yes	Yes	Yes	Yes	Yes	Yes	Yes	Yes	Yes	Yes	Yes	Yes	Yes	Yes	Yes	Yes	Yes	Yes	Yes	Yes
Nyohini	12–17	Male	Yes	Public facility		Mother		Female	None	Unemployed	33-37		Yes			Original	Yes		Yes	Yes	Yes	Yes	Yes	Yes	Yes	Yes	Yes	Yes	Yes	Yes	Yes	Yes	Yes	No	Yes	Yes	No	Yes
Nyohini	24–29	Female	Yes	Public facility		Mother		Female	None	Unemployed	23-27		Yes			Original	Yes		Yes	No	Yes	Yes	Yes	Yes	Yes	Yes	Yes	Yes	Yes	Yes	Yes	Yes	Yes	Yes	Yes	Yes	Yes	Yes
Nyohini	12–17	Female	Yes	Public facility		Mother		Female	Primary	Unemployed	28-32		Yes			Original	Yes		Yes	No	Yes	Yes	Yes	Yes	Yes	Yes	Yes	Yes	Yes	Yes	Yes	Yes	Yes	No	Yes	Yes	No	Yes
Nyohini	30–35	Male	Yes	Public facility		Mother		Female	Secondary	Unemployed	33-37		Yes			Original	Yes		Yes	No	Yes	Yes	Yes	Yes	Yes	Yes	Yes	Yes	Yes	Yes	Yes	No	Yes	No	Yes	Yes	No	No	Family problem including illness of mother	0	0	0	0	0	0	0	0	0	0
Nyohini	42–47	Male	Yes	Public facility		Mother		Female	Primary	Unemployed	38-42		Yes			Original	Yes		Yes	Yes	Yes	Yes	Yes	Yes	Yes	Yes	Yes	Yes	Yes	Yes	Yes	Yes	Yes	Yes	Yes	Yes	Yes	Yes
Nyohini	30–35	Female	Yes	Public facility		Mother		Female	None	Unemployed	18-22		Yes			Original	No		Yes	Yes	Yes	Yes	Yes	Yes	Yes	Yes	Yes	Yes	Yes	Yes	Yes	No	No	No	No	Yes	No	No	Mother too busy Unaware of need to return for subsequent doses	0	0	0	0	0	0	0	0	1	1
Nyohini	12–17	Male	Yes	Public facility		Mother		Female	None	Unemployed	28-32		Yes			Original	Yes		Yes	No	Yes	Yes	Yes	Yes	Yes	Yes	Yes	Yes	Yes	Yes	Yes	Yes	Yes	No	Yes	Yes	No	Yes
Nyohini	36–41	Female	Yes	Public facility		Mother		Female	None	Unemployed	28-32		Yes			Don't know	No		Yes	Yes	Yes	Yes	Yes	Yes	Yes	Yes	Yes	Yes	Yes	Yes	Yes	Yes	Yes	Yes	Yes	Yes	Yes	Yes
Nyohini	12–17	Male	Yes	Public facility		Mother		Female	Secondary	Unemployed	23-27		Yes			Original	No		Yes	Yes	Yes	Yes	Yes	Yes	Yes	Yes	Yes	Yes	Yes	Yes	Yes	No	Yes	No	Yes	Yes	No	Yes
Nyohini	12–17	Female	Yes	Public facility		Mother		Female	None	Unemployed	33-37		No	Misplaced			No				No	No	No	No	No	No	No	No	No	No	No	No	No	No	No	No	No	No	Vaccine stock-outs/not available	0	0	0	0	0	0	0	0	0	0
Vittin	36–41	Male	Yes	Public facility		Mother		Female	Secondary	Unemployed	33-37		No	Destroyed			No				History	History	History	History	History	History	History	History	History	History	History	History	History	History	History	History	History	No	Vaccine stock-outs/not available	0	0	0	0	0	0	0	0	0	0
Vittin	18–23	Male	Yes	Public facility		Mother		Female	None	Unemployed	33-37		No	Other	The Card was with Father of the child		No				History	History	History	History	History	History	History	History	History	History	History	History	History	History	History	History	History	No	Mother too busy	0	0	0	0	0	0	0	0	0	1
Vittin	30–35	Female	Yes	Public facility		Mother		Female	None	Unemployed	28-32		No	Other	The card was with the Father of the child at the time of enumeration		No				History	History	History	History	History	History	History	History	History	History	History	History	History	History	History	History	History	Yes
Vittin	30–35	Male	Yes	Public facility		Mother		Female	Primary	Unemployed	28-32		Yes			Original	No		Yes	Yes	Yes	Yes	Yes	Yes	Yes	Yes	Yes	Yes	Yes	Yes	Yes	No	Yes	Yes	Yes	Yes	Yes	Yes
Vittin	24–29	Female	Yes	Public facility		Mother		Female	Secondary	Unemployed	28-32		Yes			Original	Yes		Yes	Yes	Yes	Yes	Yes	Yes	Yes	Yes	Yes	Yes	Yes	Yes	Yes	No	Yes	Yes	Yes	Yes	Yes	Yes
Vittin	18–23	Male	Yes	Public facility		Father		Male	Primary	Unemployed	23-27		No	Other	The card is not Available at the time of enumeration		No				History	History	History	History	History	History	History	History	History	History	History	History	History	History	History	History	History	No	Vaccinator absent	0	0	0	0	0	0	0	0	0	0
Vittin	18–23	Female	Yes	Public facility		Father		Male	Secondary	Unemployed	23-27		No	Other	The card is not available at the time of enumeration		No				History	History	History	History	History	History	History	History	History	History	History	History	History	History	History	History	History	Yes
Vittin	24–29	Female	Yes	Public facility		Father		Male	Secondary	Unemployed	23-27		No	Other	The card is not available at the time of enumeration		No				History	History	History	History	History	History	History	History	History	History	History	History	History	History	History	History	History	No	Mother too busy	0	0	0	0	0	0	0	0	0	1
Vittin	24–29	Male	Yes	Public facility		Mother		Female	Primary	Unemployed	33-37		Yes			Original	No		Yes	Yes	Yes	Yes	Yes	Yes	Yes	Yes	Yes	Yes	Yes	Yes	Yes	No	Yes	Yes	Yes	Yes	Yes	Yes
Vittin	18–23	Male	Yes	Public facility		Mother		Female	None	Unemployed	33-37		No	Lost			No				History	History	History	History	History	History	History	History	History	History	History	History	History	History	History	History	History	No	Cost of transport Inadequate information on immunization	0	0	1	0	0	0	0	0	0	0
Vittin	18–23	Male	Yes	Public facility		Mother		Female	None	Unemployed	28-32		Yes			Original	Yes		Yes	No	Yes	No	Yes	Yes	Yes	Yes	Yes	Yes	No	No	No	No	No	No	No	Yes	No	No	Cost of transport Mother too busy	0	0	1	0	0	0	0	0	0	1
Vittin	30–35	Female	Yes	Public facility		Mother		Female	None	Unemployed	28-32		Yes			Original	No		Yes	No	Yes	No	Yes	No	Yes	No	Yes	No	Yes	No	Yes	No	No	No	No	No	No	No	Time of immunization unknown	0	0	0	0	0	0	0	0	0	0
Vittin	36–41	Female	Yes	Public facility		Mother		Female	None	Unemployed	28-32		Yes			Original	No		Yes	Yes	Yes	Yes	Yes	Yes	Yes	Yes	Yes	Yes	Yes	Yes	Yes	No	Yes	No	Yes	Yes	No	No	Time of immunization unknown	0	0	0	0	0	0	0	0	0	0
Vittin	12–17	Female	Yes	Public facility		Mother		Female	Primary	Unemployed	18-22		No	Other	The card was with the Father of the eligible child at the time of enumeration		No				History	History	History	History	History	History	History	History	History	History	History	History	History	History	History	History	History	No	Mother too busy	0	0	0	0	0	0	0	0	0	1
Vittin	30–35	Male	Yes	Public facility		Mother		Female	None	Unemployed	23-27		Yes			Original	No		Yes	Yes	Yes	Yes	Yes	Yes	Yes	Yes	Yes	Yes	Yes	Yes	Yes	No	Yes	No	Yes	Yes	No	No	Mother too busy	0	0	0	0	0	0	0	0	0	1
Vittin	36–41	Male	Yes	Public facility		Mother		Female	Secondary	Unemployed	33-37		Yes			Original	Yes		Yes	Yes	Yes	Yes	Yes	Yes	Yes	Yes	Yes	Yes	Yes	Yes	Yes	Yes	Yes	Yes	Yes	Yes	Yes	Yes
Vittin	18–23	Female	Yes	Public facility		Mother		Female	Secondary	Unemployed	18-22		Yes			Original	No		Yes	No	Yes	Yes	Yes	Yes	Yes	Yes	Yes	Yes	Yes	Yes	Yes	No	Yes	Not due	Yes	No	Not due	No	Vaccine stock-outs/not available	0	0	0	0	0	0	0	0	0	0
Vittin	30–35	Male	Yes	Public facility		Mother		Female	None	Unemployed	23-27		Yes			Original	No		Yes	Yes	Yes	Yes	Yes	Yes	Yes	Yes	Yes	Yes	Yes	Yes	No	No	No	No	No	No	No	No	Vaccine stock-outs/not available	0	0	0	0	0	0	0	0	0	0
Vittin	12–17	Male	Yes	Public facility		Mother		Female	None	Unemployed	33-37		Yes			Original	No		Yes	Yes	Yes	Yes	Yes	Yes	Yes	Yes	Yes	Yes	Yes	Yes	Yes	No	Yes	Not due	Yes	Yes	Not due	Yes
Vittin	30–35	Male	Yes	Public facility		Mother		Female	None	Unemployed	28-32		Yes			Original	No		Yes	Yes	Yes	Yes	Yes	Yes	Yes	Yes	Yes	Yes	Yes	Yes	Yes	No	Yes	Yes	Yes	Yes	Yes	Yes
Vittin	18–23	Female	Yes	Public facility		Mother		Female	Primary	Unemployed	18-22		Yes			Original	Yes		Yes	No	Yes	Yes	Yes	Yes	Yes	Yes	Yes	Yes	Yes	Yes	Yes	No	Yes	Yes	Yes	Yes	Yes	Yes
Vittin	24–29	Male	Yes	Public facility		Mother		Female	None	Unemployed	33-37		Yes			Original	Yes		Yes	Yes	Yes	Yes	Yes	Yes	Yes	Yes	Yes	Yes	Yes	Yes	Yes	No	Yes	Yes	Yes	Yes	Yes	Yes
Vittin	36–41	Female	Yes	Public facility		Mother		Female	None	Unemployed	28-32		Yes			Original	Yes		Yes	Yes	Yes	Yes	Yes	Yes	Yes	Yes	Yes	Yes	Yes	Yes	Yes	No	Yes	Yes	Yes	Yes	Yes	Yes
Vittin	12–17	Female	Yes	Public facility		Mother		Female	None	Unemployed	28-32		Yes			Original	Yes		Yes	Yes	Yes	Yes	Yes	Yes	Yes	Yes	Yes	Yes	Yes	Yes	Yes	No	Yes	Not due	Yes	Yes	Not due	Yes
Vittin	30–35	Male	Yes	Public facility		Mother		Female	None	Unemployed	33-37		Yes			Original	Yes		Yes	Yes	Yes	Yes	Yes	Yes	Yes	Yes	Yes	Yes	Yes	Yes	Yes	Yes	Yes	Yes	Yes	Yes	Yes	Yes
Vittin	24–29	Female	Yes	Public facility		Mother		Female	None	Unemployed	28-32		Yes			Original	Yes		Yes	Yes	Yes	Yes	Yes	Yes	Yes	Yes	Yes	Yes	Yes	Yes	Yes	No	Yes	Yes	Yes	Yes	Yes	Yes
Vittin	36–41	Male	Yes	Public facility		Mother		Female	None	Unemployed	28-32		Yes			Original	Yes		Yes	No	Yes	Yes	Yes	Yes	Yes	Yes	Yes	Yes	Yes	Yes	Yes	No	Yes	Yes	Yes	Yes	Yes	Yes
Vittin	30–35	Male	Yes	Public facility		Mother		Female	None	Unemployed	33-37		Yes			Original	Yes		Yes	Yes	Yes	Yes	Yes	Yes	Yes	Yes	Yes	Yes	Yes	Yes	Yes	No	Yes	Yes	Yes	Yes	Yes	Yes
Vittin	18–23	Male	Yes	Public facility		Mother		Female	None	Unemployed	33-37		Yes			Original	Yes		Yes	No	Yes	Yes	Yes	Yes	Yes	Yes	Yes	Yes	Yes	Yes	Yes	No	Yes	Yes	Yes	Yes	Yes	Yes
Vittin	42–47	Male	Yes	Public facility		Mother		Female	None	Unemployed	28-32		Yes			Original	Yes		Yes	Yes	Yes	Yes	Yes	Yes	Yes	Yes	Yes	Yes	Yes	Yes	Yes	No	Yes	Yes	Yes	No	No	Yes
Vittin	36–41	Female	Yes	Public facility		Mother		Female	None	Unemployed	28-32		Yes			Original	Yes		Yes	Yes	Yes	Yes	Yes	Yes	Yes	Yes	Yes	Yes	Yes	Yes	Yes	No	Yes	Yes	Yes	Yes	Yes	Yes
Bilpeila	36–41	Male	Yes	Public facility		Mother		Female	None	Employed	33-37		Yes			Original	No		Yes	Yes	Yes	Yes	Yes	Yes	Yes	Yes	Yes	Yes	Yes	Yes	Yes	No	Yes	No	Yes	Yes	No	No	Unaware of need to return for subsequent doses	0	0	0	0	0	0	0	0	1	0
Bilpeila	42–47	Male	Yes	Public facility		Mother		Female	None	Unemployed	28-32		Yes			Original	No		Yes	No	Yes	Yes	Yes	Yes	Yes	Yes	Yes	Yes	No	No	No	No	No	No	No	No	No	No	Vaccination center too far	1	0	0	0	0	0	0	0	0	0
Bilpeila	24–29	Male	Yes	Public facility		Mother		Female	None	Employed	33-37		Yes			Original	No		Yes	No	Yes	Yes	No	Yes	Yes	Yes	Yes	Yes	Yes	Yes	Yes	Yes	No	No	No	Yes	No	No	Vaccination center too far	1	0	0	0	0	0	0	0	0	0
Bilpeila	36–41	Male	Yes	Public facility		Mother		Female	Primary	Employed	28-32		No	Lost			Yes				History	History	History	History	History	History	History	History	History	History	History	History	History	History	History	History	History	Yes
Bilpeila	36–41	Male	Yes	Public facility		Mother		Female	None	Employed	33-37		Yes			Original	Yes		Yes	Yes	Yes	Yes	Yes	Yes	Yes	Yes	Yes	Yes	Yes	Yes	Yes	No	No	No	No	Yes	No	No	Vaccine stock-outs/not available	0	0	0	0	0	0	0	0	0	0
Bilpeila	18–23	Female	Yes	Home/ TBA		Mother		Female	Primary	Employed	23-27		Yes			Replacement	Yes		Yes	No	Yes	Yes	Yes	Yes	Yes	Yes	Yes	Yes	Yes	Yes	Yes	No	No	Not due	No	Yes	Not due	No	Vaccination center too far Cost of transport	1	0	1	0	0	0	0	0	0	0
Bilpeila	18–23	Male	Yes	Public facility		Mother		Female	None	Unemployed	33-37		No	Other	Vaccination card not provided by health facility but child was vaccinated		No				History	History	History	History	History	History	History	History	History	History	History	History	History	History	History	History	History	No	Fear of side effects	0	0	0	0	0	0	1	0	0	0
Bilpeila	30–35	Male	Yes	Public facility		Mother		Female	None	Employed	28-32		Yes			Original	No		Yes	Yes	Yes	Yes	Yes	Yes	Yes	Yes	Yes	Yes	Yes	Yes	Yes	No	No	No	No	Yes	No	No	Unaware of need to return for subsequent doses Thought was complete	0	0	0	0	0	0	0	0	1	0
Bilpeila	36–41	Male	Yes	Public facility		Mother		Female	Secondary	Employed	18-22		Yes			Original	No		Yes	Yes	Yes	Yes	Yes	Yes	Yes	Yes	Yes	Yes	Yes	Yes	Yes	No	No	No	No	Yes	No	No	Vaccination center too far Fear of covid	1	0	0	0	0	0	0	0	0	0
Bilpeila	42–47	Male	Yes	Public facility		Mother		Female	None	Unemployed	28-32		Yes			Original	No		Yes	Yes	Yes	Yes	Yes	Yes	Yes	Yes	Yes	Yes	Yes	Yes	Yes	No	Yes	No	Yes	Yes	No	No	Vaccine stock-outs/not available	0	0	0	0	0	0	0	0	0	0
Bilpeila	24–29	Male	Yes	Public facility		Mother		Female	None	Employed	23-27		Yes			Original	No		Yes	No	Yes	Yes	Yes	Yes	Yes	Yes	Yes	Yes	Yes	Yes	Yes	No	No	No	No	Yes	No	No	Thought was complete	0	0	0	0	0	0	0	0	0	0
Bilpeila	36–41	Male	Yes	Public facility		Mother		Female	None	Unemployed	28-32		No	Destroyed			No				History	History	History	History	History	History	History	History	History	History	History	History	History	History	History	History	History	Yes
Bilpeila	12–17	Female	Yes	Home/ TBA		Mother		Female	Primary	Employed	28-32		No	Lost			Yes				History	History	History	History	History	History	History	History	History	History	History	History	History	Not due	History	History	Not due	Yes
Bilpeila	12–17	Female	Yes	Public facility		Mother		Female	Primary	Employed	28-32		No	Misplaced			Yes				History	History	History	History	History	History	History	History	History	History	History	History	History	History	History	History	History	Yes
Nyohini	18–23	Female	Yes	Public facility		Mother		Female	Secondary	Unemployed	23-27		Yes			Original	No		Yes	Yes	Yes	Yes	Yes	Yes	Yes	Yes	Yes	Yes	Yes	Yes	Yes	Yes	Yes	Yes	Yes	Yes	Yes	Yes
Nyohini	18–23	Female	Yes	Public facility		Mother		Female	None	Unemployed	28-32		No	Other	Can not be found		Yes				History	History	History	History	History	History	History	History	History	History	History	History	History	History	History	History	History	Yes
Nyohini	24–29	Female	Yes	Private facility		Mother		Female	Tertiary	Employed	33-37		Yes			Original	Yes		Yes	Yes	Yes	Yes	Yes	Yes	Yes	Yes	Yes	Yes	Yes	Yes	Yes	Yes	Yes	Yes	Yes	Yes	Yes	Yes
Nyohini	18–23	Female	Yes	Public facility		Mother		Female	None	Unemployed	33-37		Yes			Original	Yes		Yes	Yes	Yes	Yes	Yes	Yes	Yes	Yes	Yes	Yes	Yes	Yes	Yes	Yes	Yes	Yes	Yes	Yes	Yes	Yes
Nyohini	24–29	Female	Yes	Public facility		Mother		Female	Secondary	Unemployed	28-32		Yes			Replacement	Yes		Yes	Yes	Yes	Yes	Yes	Yes	Yes	Yes	Yes	Yes	Yes	Yes	Yes	Yes	Yes	Yes	Yes	Yes	Yes	Yes
Nyohini	24–29	Male	Yes	Public facility		Mother		Female	None	Unemployed	33-37		No	Misplaced			No				History	History	History	History	History	History	History	History	History	History	History	History	History	History	History	History	History	No	Other (Specify)	0	0	0	0	0	0	0	0	0	0
Nyohini	12–17	Male	Yes	Public facility		Mother		Female	None	Employed	28-32		No	Misplaced			No				History	History	History	History	History	History	History	History	History	History	History	History	History	History	History	History	History	No	Other (Specify)	0	0	0	0	0	0	0	0	0	0
Nyohini	12–17	Female	Yes	Public facility		Mother		Female	None	Unemployed	23-27		Yes			Original	No		Yes	No	Yes	Yes	Yes	Yes	Yes	Yes	Yes	Yes	Yes	Yes	Yes	Yes	Yes	Not due	Yes	Yes	Not due	Yes
Nyohini	18–23	Female	Yes	Public facility		Mother		Female	Secondary	Unemployed	23-27		No	Misplaced			No				History	History	History	History	History	History	History	History	History	History	History	History	History	History	History	History	History	No
Nyohini	30–35	Male	Yes	Public facility		Mother		Female	None	Unemployed	33-37		Yes			Original	No		Yes	Yes	Yes	Yes	Yes	Yes	Yes	Yes	Yes	Yes	Yes	Yes	Yes	Yes	Yes	Yes	Yes	Yes	Yes	Yes
Nyohini	18–23	Male	Yes	Public facility		Mother		Female	None	Unemployed	28-32		No	Misplaced			No				History	History	History	History	History	History	History	History	History	History	History	History	History	History	History	History	History	No
Nyohini	30–35	Male	Yes	Public facility		Mother		Female	None	Unemployed	33-37		No	Lost			No				History	History	History	History	History	History	History	History	History	History	History	History	History	History	History	History	History	Yes
Nyohini	36–41	Female	Yes	Public facility		Mother		Female	None	Unemployed	28-32		No	Misplaced			No				History	History	History	History	History	History	History	History	History	History	History	History	History	History	History	History	History	Yes
Nyohini	30–35	Male	Yes	Public facility		Mother		Female	Tertiary	Employed	33-37		Yes			Original	Yes		Yes	Yes	Yes	Yes	Yes	Yes	Yes	Yes	Yes	Yes	Yes	Yes	Yes	No	Yes	Yes	Yes	Yes	Yes	Yes
Nyohini	30–35	Male	Yes	Public facility		Mother		Female	None	Unemployed	28-32		Yes			Original	No		Yes	Yes	Yes	Yes	Yes	Yes	Yes	Yes	Yes	Yes	Yes	Yes	Yes	No	Yes	No	Yes	Yes	No	Yes
Nyohini	30–35	Female	Yes	Public facility		Mother		Female	Primary	Unemployed	43-47		Yes			Original	No		Yes	No	Yes	Yes	Yes	Yes	Yes	Yes	Yes	Yes	Yes	Yes	Yes	No	Yes	Yes	Yes	Yes	Yes	Yes
Nyohini	30–35	Female	Yes	Public facility		Mother		Female	None	Unemployed	28-32		Yes			Original	No		Yes	Yes	Yes	Yes	Yes	Yes	Yes	Yes	Yes	Yes	Yes	Yes	Yes	No	Yes	No	Yes	Yes	No	Yes
Nyohini	30–35	Male	Yes	Public facility		Mother		Female	None	Unemployed	28-32		Yes			Original	No		Yes	Yes	Yes	Yes	Yes	Yes	Yes	Yes	Yes	Yes	Yes	Yes	Yes	No	No	No	No	Yes	No	Yes
Nyohini	18–23	Male	Yes	Public facility		Mother		Female	Primary	Unemployed	23-27		Yes			Original	No		Yes	Yes	Yes	Yes	Yes	Yes	Yes	Yes	Yes	Yes	Yes	Yes	Yes	Yes	No	No	No	Yes	No	Yes
Nyohini	42–47	Female	Yes	Public facility		Mother		Female	Primary	Unemployed	28-32		Yes			Original	No		Yes	Yes	Yes	Yes	Yes	Yes	Yes	Yes	Yes	Yes	Yes	Yes	Yes	No	Yes	No	Yes	Yes	No	Yes
Nyohini	24–29	Female	Yes	Public facility		Mother		Female	None	Unemployed	28-32		No	Lost			No				History	History	History	History	History	History	History	History	History	History	History	History	History	History	History	History	History	Yes
Nyohini	18–23	Male	Yes	Public facility		Mother		Female	None	Unemployed	28-32		Yes			Original	Yes		Yes	No	Yes	Yes	Yes	Yes	Yes	Yes	Yes	Yes	No	No	No	No	No	No	No	No	No	No	Other (Specify)	0	0	0	0	0	0	0	0	0	0
Nyohini	30–35	Female	Yes	Public facility		Mother		Female	None	Unemployed	33-37		Yes			Original	Yes		Yes	Yes	Yes	Yes	Yes	Yes	Yes	Yes	Yes	Yes	Yes	Yes	Yes	No	No	No	No	Yes	No	Yes
Nyohini	36–41	Male	Yes	Public facility		Mother		Female	None	Unemployed	28-32		Yes			Original	Yes		Yes	Yes	Yes	Yes	Yes	Yes	Yes	Yes	Yes	Yes	Yes	Yes	Yes	No	Yes	Yes	Yes	No	Yes	Yes
Nyohini	12–17	Female	Yes	Public facility		Mother		Female	Primary	Unemployed	23-27		Yes			Original	No		Yes	No	Yes	Yes	Yes	Yes	Yes	Yes	Yes	Yes	Yes	Yes	Yes	Yes	Yes	No	Yes	Yes	No	Yes
Nyohini	24–29	Male	Yes	Public facility		Mother		Female	Primary	Unemployed	23-27		Yes			Original	No		Yes	Yes	Yes	Yes	Yes	Yes	Yes	Yes	Yes	Yes	Yes	Yes	Yes	No	Yes	No	Yes	Yes	No	Yes
Nyohini	24–29	Male	Yes	Public facility		Mother		Female	Primary	Unemployed	23-27		No	Lost			No				History	History	History	History	History	History	History	History	History	History	History	History	History	History	History	History	History	No	Other (Specify)	0	0	0	0	0	0	0	0	0	0
Nyohini	36–41	Female	Yes	Public facility		Mother		Female	Primary	Unemployed	18-22		Yes			Original	No		No	No	Yes	Yes	Yes	Yes	Yes	Yes	Not due	Not due	Not due	Not due	Not due	Not due	Not due	Not due	Not due	Not due	Not due	Yes
Nyohini	12–17	Female	Yes	Public facility		Mother		Female	Primary	Unemployed	18-22		Yes			Original	No		No	No	Yes	Yes	Yes	Yes	Yes	Yes	Not due	Not due	Not due	Not due	Not due	Not due	Not due	Not due	Not due	Not due	Not due	Yes
Nyohini	18–23	Female	Yes	Public facility		Mother		Female	None	Unemployed	33-37		Yes			Original	No		yes	Yes	Yes	Yes	Yes	Yes	Yes	Yes	Yes	Yes	Yes	Yes	Yes	Yes	Yes	Yes	Yes	Yes	Yes	Yes
Tamale Central	24–29	Female	Yes	Public facility		Mother		Female	None	Unemployed	38-42		Yes			Original	No		No	No	Yes	Yes	Yes	No	Yes	Yes	Yes	No	Yes	Yes	Yes	No	No	No	No	Yes	No	No	Unaware of the need for immunization Unaware of need to return for subsequent doses	0	0	0	0	0	0	0	1	1	0
Tamale Central	12–17	Female	Yes	Public facility		Mother		Female	Secondary	Unemployed	38-42		No	Misplaced			No				Yes	Yes	Yes	Yes	Yes	Yes	Yes	No	Yes	No	No	No	Yes	No	No	Yes	No	No	Thought was complete	0	0	0	0	0	0	0	0	0	0
Tamale Central	12–17	Male	Yes	Public facility		Mother		Female	None	Unemployed	18-22		Yes			Original	No		Yes	Yes	Yes	Yes	Yes	Yes	Yes	Yes	Yes	Yes	Yes	Yes	Yes	Yes	Yes	No	Yes	Yes	No	Yes
Tamale Central	24–29	Male	Yes	Public facility		Mother		Male	None	Employed	33-37		Yes			Original	Yes		Yes	No	Yes	Yes	Yes	Yes	Yes	Yes	Yes	Yes	Yes	Yes	Yes	Yes	Yes	Yes	Yes	Yes	Yes	Yes
Tamale Central	12–17	Female	Yes	Public facility		Mother		Female	None	Employed	18-22		Yes			Original	No		Yes	No	Yes	Yes	Yes	Yes	Yes	Yes	Yes	Yes	Yes	Yes	Yes	No	Yes	No	Yes	Yes	No	Yes
Tamale Central	18–23	Male	Yes	Public facility		Mother		Female	Secondary	Employed	23-27		Yes			Original	Yes		Yes	Yes	Yes	Yes	Yes	Yes	Yes	Yes	Yes	Yes	Yes	Yes	Yes	Yes	Yes	Yes	Yes	Yes	Yes	Yes
Tamale Central	30–35	Male	Yes	Public facility		Father		Male	Tertiary	Employed	28-32		Yes			Original	No		Yes	No	Yes	Yes	Yes	Yes	Yes	Yes	Yes	Yes	Yes	Yes	Yes	Yes	Yes	Yes	Yes	Yes	Yes	Yes
Tamale Central	12–17	Male	Yes	Private facility		Mother		Female	None	Unemployed	23-27		Yes			Original	Yes		Yes	No	Yes	Yes	Yes	Yes	Yes	Yes	Yes	Yes	Yes	Yes	Yes	Yes	Yes	No	Yes	Yes	No	Yes
Tamale Central	12–17	Male	Yes	Public facility		Mother		Female	None	Unemployed	28-32		Yes			Original	No		Yes	Yes	Yes	Yes	Yes	Yes	Yes	Yes	Yes	Yes	Yes	Yes	Yes	Yes	No	No	No	Yes	No	Yes
Tamale Central	24–29	Male	Yes	Public facility		Mother		Female	Primary	Employed	28-32		Yes			Original	No		Yes	Yes	Yes	Yes	Yes	Yes	Yes	Yes	Yes	Yes	Yes	Yes	Yes	Yes	Yes	Yes	Yes	Yes	Yes	Yes
Tamale Central	42–47	Male	Yes	Private facility		Mother		Female	Primary	Employed	28-32		Yes			Original	Yes		Yes	Yes	Yes	Yes	Yes	Yes	Yes	Yes	Yes	Yes	Yes	Yes	Yes	Yes	Yes	Yes	Yes	Yes	Yes	Yes
Tamale Central	18–23	Female	Yes	Public facility		Mother		Female	Secondary	Employed	28-32		Yes			Original	No		Yes	Yes	Yes	Yes	Yes	Yes	Yes	Yes	Yes	Yes	Yes	Yes	Yes	No	Yes	Yes	Yes	Yes	Yes	Yes
Tamale Central	18–23	Male	Yes	Public facility		Mother		Female	Primary	Unemployed	18-22		Yes			Original	No		No	Yes	Yes	Yes	Yes	Yes	Yes	Yes	Yes	Yes	Yes	Yes	Yes	Yes	Yes	No	Yes	Yes	No	Yes
Tamale Central	30–35	Female	Yes	Public facility		Mother		Female	Primary	Unemployed	28-32		Yes			Original	No		Yes	Yes	Yes	Yes	Yes	Yes	Yes	Yes	Yes	Yes	Yes	Yes	Yes	No	Yes	Yes	Yes	Yes	Yes	Yes
Tamale Central	18–23	Male	Yes	Public facility		Mother		Female	Primary	Employed	28-32		Yes			Original	Yes		Yes	Yes	Yes	Yes	Yes	Yes	Yes	Yes	Yes	Yes	Yes	Yes	Yes	No	Yes	Yes	Yes	No	Yes	Yes
Tamale Central	18–23	Male	Yes	Public facility		Mother		Female	None	Employed	28-32		Yes			Original	No		Yes	Yes	Yes	Yes	Yes	Yes	Yes	Yes	Yes	Yes	Yes	Yes	Yes	No	Yes	Yes	Yes	No	Yes	Yes
Tamale Central	12–17	Male	Yes	Public facility		Mother		Female	Primary	Unemployed	18-22		Yes			Original	No		Yes	Yes	Yes	Yes	Yes	Yes	Yes	Yes	Yes	Yes	Yes	Yes	Yes	No	No	No	Yes	Yes	No	Yes
Tamale Central	42–47	Male	Yes	Public facility		Mother		Female	Primary	Employed	38-42		Yes			Original	No		Yes	Yes	Yes	Yes	Yes	Yes	Yes	Yes	Yes	Yes	Yes	Yes	Yes	No	Yes	Yes	Yes	Yes	Yes	Yes
Tamale Central	30–35	Male	Yes	Public facility		Mother		Female	None	Employed	28-32		No	Lost			No				Yes	Yes	Yes	Yes	Yes	Yes	Yes	Yes	Yes	Yes	Yes	No	Yes	Yes	Yes	Yes	Yes	Yes
Tamale Central	18–23	Female	Yes	Public facility		Mother		Female	Primary	Unemployed	33-37		Yes			Original	No		No	No	Yes	Yes	Yes	Yes	Yes	Yes	Yes	Yes	Yes	Yes	Yes	No	Yes	Yes	No	Yes	No	Yes
Tamale Central	42–47	Female	Yes	Public facility		Mother		Female	None	Employed	28-32		Yes			Original	No		Yes	Yes	Yes	Yes	Yes	Yes	Yes	Yes	Yes	Yes	Yes	Yes	Yes	No	Yes	No	Yes	Yes	No	Yes
Tamale Central	36–41	Female	Yes	Public facility		Mother		Female	Primary	Unemployed	28-32		Yes			Original	No		Yes	Yes	Yes	Yes	Yes	Yes	Yes	Yes	Yes	Yes	Yes	Yes	Yes	No	Yes	No	No	Yes	No	Yes
Tamale Central	12–17	Female	Yes	Public facility		Mother		Female	Primary	Unemployed	28-32		Yes			Original	Yes		Yes	No	Yes	Yes	Yes	Yes	Yes	Yes	Yes	Yes	Yes	Yes	Yes	No	Yes	No	Yes	Yes	No	Yes
Tamale Central	18–23	Male	Yes	Public facility		Mother		Male	Secondary	Unemployed	28-32		Yes			Original	Yes		Yes	Yes	Yes	Yes	Yes	Yes	Yes	Yes	Yes	Yes	Yes	Yes	Yes	No	No	No	No	Yes	No	Yes
Tamale Central	18–23	Male	Yes	Public facility		Mother		Female	None	Employed	33-37		Yes			Original	No		Yes	Yes	Yes	Yes	Yes	Yes	Yes	Yes	Yes	Yes	Yes	Yes	Yes	No	Yes	No	Yes	Yes	No	Yes
Tamale Central	18–23	Female	Yes	Public facility		Father		Female	None	Employed	48-52		Yes			Original	No		Yes	Yes	Yes	Yes	Yes	Yes	Yes	Yes	Yes	Yes	Yes	Yes	Yes	No	Yes	No	Yes	Yes	No	Yes
Tamale Central	30–35	Male	Yes	Public facility		Father		Male	Primary	Employed	38-42		Yes			Original	No		Yes	Yes	Yes	Yes	Yes	Yes	Yes	Yes	Yes	Yes	Yes	Yes	Yes	No	Yes	Yes	Yes	Yes	Yes	Yes
Tamale Central	24–29	Female	Yes	Public facility		Mother		Female	None	Employed	28-32		Yes			Original	No				Yes	Yes	Yes	Yes	Yes	Yes	Yes	Yes	Yes	Yes	Yes	No	Yes	No	Yes	Yes	No	Yes
Tamale Central	24–29	Male	Yes	Public facility		Father		Male	Primary	Employed	28-32		Yes			Original	No		Yes	Yes	Yes	Yes	Yes	Yes	Yes	Yes	Yes	Yes	Yes	Yes	Yes	No	Yes	No	Yes	Yes	No	Yes
Tamale Central	36–41	Male	Yes	Public facility		Mother		Female	None	Unemployed	23-27		Yes			Original	No		Yes	Yes	Yes	Yes	Yes	Yes	Yes	Yes	Yes	Yes	Yes	Yes	Yes	No	Yes	No	Yes	Yes	No	Yes
Tamale Central	24–29	Male	Yes	Public facility		Mother		Female	Secondary	Employed	23-27		Yes			Original	No		Yes	Yes	Yes	Yes	Yes	Yes	Yes	Yes	Yes	Yes	Yes	Yes	Yes	No	Yes	No	Yes	Yes	No	Yes
Tamale Central	30–35	Male	Yes	Public facility		Mother		Female	Secondary	Unemployed	18-22		No	Lost			Yes				Yes	Yes	Yes	Yes	Yes	Yes	Yes	Yes	Yes	Yes	Yes	No	Yes	Yes	Yes	Yes	Yes	Yes
Tamale Central	30–35	Female	Yes	Public facility		Mother		Female	Primary	Employed	28-32		Yes			Original	No		Yes	No	Yes	Yes	Yes	Yes	Yes	Yes	Yes	Yes	Yes	Yes	Yes	No	Yes	Yes	Yes	Yes	Yes	Yes
Tamale Central	42–47	Male	Yes	Public facility		Mother		Female	Secondary	Unemployed	23-27		Yes			Original	No		Yes	Yes	Yes	Yes	Yes	Yes	Yes	Yes	Yes	Yes	Yes	Yes	Yes	No	Yes	Yes	Yes	Yes	Yes	Yes
Tamale Central	24–29	Male	Yes	Public facility		Mother		Female	None	Unemployed	38-42		Don't know				No				No	No	No	No	No	No	No	No	No	No	No	No	No	No	No	No	No	Yes
Tamale Central	36–41	Male	Yes	Public facility		Mother		Female	None	Unemployed	23-27		Yes			Original	Yes		Yes	No	Yes	Yes	Yes	Yes	Yes	Yes	Yes	Yes	Yes	Yes	Yes	No	No	No	No	No	No	No	Unaware of need to return for subsequent doses Unaware of the need for immunization Place of immunization unknown Other (Specify)	0	0	0	0	0	0	0	1	1	0
Tamale Central	18–23	Female	Yes	Public facility		Mother		Female	Primary	Unemployed	33-37		Yes			Original	Yes		Yes	No	Yes	Yes	Yes	Yes	Yes	Yes	Yes	Yes	Yes	Yes	Yes	No	Yes	Not due	Not due	Yes	Not due	Yes
Tamale Central	30–35	Female	Yes	Public facility		Mother		Female	None	Unemployed	38-42		Yes			Original	No		Yes	No	Yes	Yes	Yes	Yes	Yes	Yes	Yes	Yes	Yes	Yes	Yes	Yes	Yes	No	Yes	Yes	No	No	Fear of missing work Long wait Vaccinator absent Inadequate information on immunization	0	0	0	1	0	1	0	0	0	0
Tamale Central	12–17	Female	Yes	Public facility		Mother		Female	None	Unemployed	38-42		Yes			Original	No		yes	yes	Yes	Yes	Yes	Yes	Yes	No	Yes	Yes	No	No	No	No	No	Not due	No	No	Not due	No	Vaccine stock-outs/not available	0	0	0	0	0	0	0	0	0	0
Vittin	24–29	Female	Yes	Public facility		Mother		Female	Secondary	Unemployed	28-32		Yes			Original	No		yes	yes	Yes	Yes	Yes	Yes	Yes	Yes	Yes	Yes	Yes	Yes	Yes	Yes	Yes	No	Yes	Yes	No	No	Other (Specify)	0	0	0	0	0	0	0	0	0	0
Vittin	30–35	Male	Yes	Public facility		Mother		Female	None	Unemployed	23-27		Yes			Original	Don't know		yes	yes	Yes	Yes	Yes	Yes	Yes	Yes	Yes	Yes	No	No	No	No	No	No	No	No	No	No	Fear of side effects Other (Specify)	0	0	0	0	0	0	1	0	0	0
Vittin	30–35	Male	Yes	Home/ TBA		Mother		Female	None	Unemployed	38-42		Yes			Original	Yes		yes	yes	Yes	Yes	Yes	Yes	Yes	Yes	Yes	Yes	Yes	Yes	Yes	Yes	Yes	Yes	Yes	Yes	Yes	Yes
Vittin	12–17	Female	Yes	Public facility		Mother		Female	Secondary	Unemployed	23-27		Yes			Original	No		yes	no	Yes	Yes	Yes	Yes	Yes	Yes	Yes	Yes	Yes	Yes	Yes	No	Yes	No	Yes	Yes	No	No	Unaware of the need for immunization Unaware of need to return for subsequent doses	0	0	0	0	0	0	0	1	1	0
Vittin	12–17	Male	Yes	Home/ TBA		Mother		Female	None	Unemployed	28-32		Yes			Original	Yes		yes	no	Yes	Yes	Yes	Yes	Yes	Yes	No	Yes	Yes	Yes	No	Yes	Yes	Yes	Yes	Yes	Yes	No	Unaware of need to return for subsequent doses	0	0	0	0	0	0	0	0	1	0
Vittin	30–35	Male	Yes	Home/ TBA		Mother		Female	None	Unemployed	33-37		Yes			Original	No		yes	yes	Yes	Yes	Yes	Yes	Yes	Yes	Yes	Yes	Yes	Yes	Yes	No	Yes	Yes	Yes	Yes	Yes	Yes
Vittin	12–17	Female	Yes	Public facility		Mother		Female	Secondary	Unemployed	23-27		Yes			Original	Yes		yes	no	Yes	Yes	Yes	Yes	Yes	Yes	Yes	Yes	Yes	Yes	Yes	No	Yes	Not due	Yes	Yes	Not due	Yes
Vittin	12–17	Female	Yes	Public facility		Mother		Female	Tertiary	Employed	28-32		Yes			Original	No		yes	yes	Yes	Yes	Yes	Yes	Yes	Yes	Yes	Yes	Yes	Yes	Yes	No	Yes	Not due	Yes	Yes	Not due	Yes
Vittin	18–23	Female	Yes	Public facility		Mother		Female	Secondary	Unemployed	28-32		Yes			Original	Don't know		yes	no	Yes	Yes	Yes	Yes	Yes	Yes	Yes	Yes	Yes	Yes	Yes	No	Yes	Yes	Yes	Yes	Yes	Yes
Vittin	18–23	Male	Yes	Public facility		Mother		Female	None	Unemployed	28-32		Yes			Original	Yes		yes	no	Yes	Yes	Yes	Yes	Yes	Yes	Yes	Yes	Yes	Yes	Yes	No	Yes	No	Yes	Yes	Not due	No	Vaccination center too far Cost of transport	1	0	1	0	0	0	0	0	0	0
Vittin	24–29	Female	Yes	Public facility		Father		Male	Tertiary	Employed	33-37		Yes			Original	Yes		yes	no	Yes	Yes	Yes	Yes	Yes	Yes	Yes	Yes	Yes	Yes	Yes	No	Yes	Yes	Yes	Yes	Yes	Yes
Vittin	36–41	Female	Yes	Public facility		Father		Male	Tertiary	Employed	33-37		Yes			Original	Don't know		yes	yes	Yes	Yes	Yes	Yes	Yes	Yes	Yes	Yes	Yes	Yes	Yes	No	Yes	Yes	Yes	Yes	Yes	Yes
Vittin	24–29	Male	Yes	Public facility		Mother		Female	None	Unemployed	43-47		Yes			Replacement	Yes		yes	yes	Yes	Yes	Yes	Yes	Yes	Yes	Yes	Yes	Yes	Yes	Yes	No	Yes	Yes	Yes	Yes	Yes	Yes
Vittin	30–35	Female	Yes	Private facility		Mother		Female	Secondary	Unemployed	28-32		Yes			Original	Yes		yes	yes	Yes	Yes	Yes	Yes	Yes	Yes	Yes	Yes	Yes	Yes	Yes	No	Yes	Yes	Yes	Yes	Yes	Yes
Vittin	12–17	Male	Yes	Public facility		Mother		Female	None	Unemployed	28-32		Yes			Original	No		yes	yes	Yes	Yes	Yes	Yes	Yes	Yes	Yes	Yes	Yes	Yes	Yes	No	Yes	Yes	Yes	Yes	Yes	Yes
Vittin	12–17	Male	Yes	Public facility		Mother		Female	None	Unemployed	18-22		Yes			Original	No		yes	no	Yes	Yes	Yes	Yes	Yes	Yes	Yes	Yes	Yes	Yes	Yes	No	Yes	Not due	Yes	Yes	Not due	Yes
Vittin	12–17	Male	Yes	Home/ TBA		Mother		Female	None	Unemployed	43-47		Yes			Original	No		yes	yes	Yes	Yes	Yes	Yes	Yes	Yes	Yes	Yes	Yes	Yes	Yes	History	Yes	Not due	Yes	Yes	Not due	Yes
Vittin	18–23	Female	Yes	Public facility		Father		Male	Secondary	Unemployed	18-22		Yes			Original	Don't know		yes	yes	Yes	Yes	Yes	Yes	Yes	Yes	Yes	Yes	Yes	Yes	Yes	No	Yes	Not due	Yes	Yes	Not due	Yes
Vittin	42–47	Female	Yes	Public facility		Mother		Female	Secondary	Unemployed	23-27		Yes			Original	Yes		yes	yes	Yes	Yes	Yes	Yes	Yes	Yes	Yes	Yes	Yes	Yes	Yes	No	Yes	Yes	Yes	Yes	Yes	Yes
Vittin	12–17	Female	Yes	Home/ TBA		Other	Grandmother	Female	None	Unemployed	23-27		Yes			Original	Don't know		yes	no	Yes	Yes	Yes	Yes	Yes	Yes	Yes	Yes	Yes	Yes	Yes	History	Yes	Yes	Yes	Yes	Yes	Yes
Vittin	42–47	Male	Yes	Public facility		Mother		Female	None	Unemployed	18-22		Yes			Original	No		yes	yes	Yes	Yes	Yes	Yes	Yes	Yes	Yes	Yes	Yes	Yes	Yes	No	Yes	Yes	Yes	Yes	Yes	Yes
Vittin	24–29	Female	Yes	Home/ TBA		Mother		Female	Secondary	Unemployed	18-22		Yes			Original	No		yes	no	Yes	Yes	Yes	Yes	Yes	Yes	Yes	Yes	Yes	Yes	Yes	No	Yes	Not due	Yes	Yes	Not due	Yes
Vittin	24–29	Male	Yes	Public facility		Mother		Female	None	Unemployed	23-27		Yes			Original	Yes		yes	no	Yes	Yes	Yes	Yes	No	No	No	No	No	No	No	No	No	Yes	No	No	Yes	No	Vaccination center too far Cost of transport	1	0	1	0	0	0	0	0	0	0
Vittin	36–41	Male	Yes	Public facility		Mother		Female	Secondary	Unemployed	33-37		Yes			Original	Yes		yes	yes	Yes	Yes	Yes	Yes	Yes	Yes	Yes	Yes	Yes	Yes	Yes	No	Yes	No	Yes	Yes	No	No	Unaware of need to return for subsequent doses	0	0	0	0	0	0	0	0	1	0
Vittin	18–23	Female	Yes	Public facility		Mother		Female	Secondary	Employed	23-27		Yes			Original	No		yes	no	Yes	Yes	Yes	Yes	Yes	Yes	Yes	Yes	Yes	Yes	Yes	No	Yes	No	Yes	Yes	No	No	Mother too busy	0	0	0	0	0	0	0	0	0	1
Vittin	18–23	Female	Yes	Public facility		Mother		Female	Primary	Unemployed	33-37		Yes			Original	No		no	no	Yes	Yes	Yes	Yes	Yes	Yes	Yes	Yes	Yes	Yes	Yes	Yes	Yes	Not due	Not due	Yes	Not due	Yes
Vittin	30–35	Female	Yes	Public facility		Mother		Female	None	Unemployed	18-22		Yes			Original	Yes		yes	yes	Yes	Yes	Yes	Yes	Yes	Yes	Yes	Yes	Yes	Yes	Yes	No	Yes	No	Yes	Yes	No	No	Other (Specify)	0	0	0	0	0	0	0	0	0	0
Vittin	18–23	Male	Yes	Public facility		Mother		Female	Secondary	Unemployed	23-27		Yes			Original	Yes		yes	no	Yes	Yes	Yes	Yes	Yes	Yes	Yes	Yes	Yes	Yes	Yes	No	Yes	Yes	Yes	Yes	Yes	Yes
Vittin	12–17	Male	Yes	Public facility		Mother		Female	Secondary	Unemployed	28-32		Yes			Original	No		yes	yes	Yes	Yes	Yes	Yes	Yes	Yes	Yes	Yes	Yes	Yes	Yes	No	Yes	Not due	Yes	Yes	Not due	Yes
Vittin	18–23	Female	Yes	Public facility		Mother		Female	None	Unemployed	23-27		Yes			Original	Yes		yes	no	Yes	Yes	Yes	Yes	Yes	Yes	Yes	Yes	Yes	Yes	Yes	Yes	Yes	Yes	Yes	Yes	Yes	Yes
Vittin	12–17	Male	Yes	Public facility		Mother		Female	None	Employed	28-32		Yes			Original	Yes		yes	yes	Yes	Yes	Yes	Yes	Yes	Yes	Yes	Yes	Yes	Yes	Yes	Yes	Yes	Not due	Not due	Yes	Not due	Yes
Vittin	18–23	Male	Yes	Home/ TBA		Other	Sister	Female	Secondary	Unemployed	18-22		Yes			Original	Don't know		yes	yes	Yes	Yes	Yes	Yes	Yes	Yes	Yes	Yes	No	No	No	No	No	No	No	No	No	No	Other (Specify)	0	0	0	0	0	0	0	0	0	0
Vittin	42–47	Male	Yes	Public facility		Other	Sister	Female	Tertiary	Unemployed	18-22		Yes			Original	Yes		yes	yes	Yes	Yes	Yes	Yes	Yes	Yes	Yes	Yes	Yes	Yes	Yes	Yes	Yes	Yes	Yes	Yes	Yes	Yes
Nyohini	24–29	Male	Yes	Public facility		Mother		Male	None	Unemployed	23-27		Yes			Original	Yes		yes	no	Yes	Yes	Yes	Yes	Yes	Yes	Yes	Yes	Yes	Yes	Yes	Not due	Yes	Yes	Not due	Yes	Yes	Yes
Nyohini	18–23	Male	Yes	Public facility		Mother		Male	None	Unemployed	38-42		Yes			Original	Yes		yes	no	Yes	Yes	Yes	Yes	Yes	Yes	Yes	Yes	Yes	Yes	Yes	No	Yes	Not due	Yes	Yes	Not due	Yes
Nyohini	30–35	Female	Yes	Public facility		Mother		Female	None	Unemployed	23-27		Yes			Original	Yes		yes	no	Yes	Yes	Yes	Yes	Yes	Yes	Yes	Yes	Yes	Yes	Yes	No	Yes	Yes	Yes	Yes	Yes	Yes
Tamale Central	36–41	Male	Yes	Public facility		Mother		Female	Secondary	Unemployed	23-27		Yes			Original	No		yes	yes	Yes	Yes	Yes	Yes	Yes	Yes	Yes	Yes	Yes	Yes	Yes	Yes	Yes	No	Yes	Yes	No	Yes
Tamale Central	36–41	Female	Yes	Public facility		Mother		Female	Primary	Employed	33-37		Yes			Original	No		yes	yes	Yes	Yes	Yes	Yes	Yes	Yes	Yes	Yes	Yes	Yes	Yes	Yes	Yes	No	Yes	Yes	No	No	Vaccinator absent	0	0	0	0	0	0	0	0	0	0
Tamale Central	18–23	Male	Yes	Public facility		Mother		Female	Secondary	Employed	23-27		Yes			Original	No		yes	no	Yes	Yes	Yes	Yes	Yes	Yes	Yes	Yes	Yes	Yes	Yes	No	Yes	No	Yes	Yes	No	No	Thought was complete	0	0	0	0	0	0	0	0	0	0
Tamale Central	12–17	Female	Yes	Public facility		Mother		Female	Secondary	Employed	28-32		Yes			Original	No		yes	yes	Yes	Yes	Yes	Yes	Yes	Yes	Yes	Yes	Yes	Yes	Yes	No	Yes	No	Yes	Yes	No	No	Time of immunization unknown	0	0	0	0	0	0	0	0	0	0
Vittin	24–29	Male	Yes	Public facility		Mother		Female	None	Unemployed	28-32		Yes			Original	Yes		yes	no	Yes	Yes	Yes	Yes	Yes	Yes	Yes	Yes	Yes	Yes	Yes	Yes	Yes	No	Yes	Yes	No	No	Cost of transport	0	0	1	0	0	0	0	0	0	0
Tamale Central	30–35	Female	Yes	Public facility		Mother		Female	None	Employed	23-27		No	Other	Usually vaccinated at school		No				No	No	No	No	No	No	No	No	No	No	No	No	No	No	No	No	No	No	Thought was complete	0	0	0	0	0	0	0	0	0	0
Tamale Central	12–17	Male	Yes	Public facility		Mother		Female	Secondary	Unemployed	28-32		Yes			Original	No		yes	no	Yes	Yes	Yes	Yes	Yes	Yes	Yes	Yes	Yes	Yes	Yes	No	Yes	No	Yes	Yes	No	Yes
Tamale Central	42–47	Male	Yes	Public facility		Mother		Female	Secondary	Unemployed	28-32		Yes			Original	No		yes	no	Yes	Yes	Yes	Yes	Yes	No	Yes	Yes	Yes	Yes	No	No	Yes	Yes	Yes	No	No	Yes
Tamale Central	42–47	Female	Yes	Public facility		Mother		Female	None	Employed	38-42		Yes			Original	No		yes	no	Yes	Yes	Yes	Yes	Yes	Yes	Yes	Yes	Yes	Yes	No	No	No	No	No	No	No	No	Unaware of the need for immunization	0	0	0	0	0	0	0	1	0	0
Tamale Central	24–29	Female	Yes	Private facility		Mother		Female	Secondary	Employed	38-42		Yes			Original	No		yes	yes	Yes	Yes	Yes	Yes	Yes	Yes	No	Yes	Yes	Yes	Yes	No	Yes	No	Yes	Yes	No	Yes
Tamale Central	12–17	Male	Yes	Public facility		Mother		Female	Primary	Unemployed	18-22		Yes			Replacement	No		no	no	Yes	Yes	Yes	Yes	Yes	No	No	Yes	Yes	Yes	Yes	Yes	No	No	No	No	No	Yes
Tamale Central	36–41	Female	Yes	Public facility		Mother		Female	Primary	Employed	38-42		Yes			Original	No		yes	yes	Yes	Yes	Yes	Yes	Yes	Yes	Yes	Yes	No	Yes	Yes	No	Yes	No	Yes	Yes	No	Yes
Tamale Central	24–29	Female	Yes	Public facility		Mother		Female	Secondary	Employed	28-32		No	Misplaced			No				Yes	Yes	Yes	Yes	Yes	Yes	Yes	No	No	No	No	No	Yes	No	Yes	No	No	Yes
Tamale Central	24–29	Male	Yes	Public facility		Mother		Female	Secondary	Employed	23-27		Yes			Original	No		yes	yes	Yes	Yes	Yes	Yes	Yes	Yes	Yes	Yes	Yes	Yes	Yes	No	Yes	Yes	Yes	Yes	Yes	Yes
Tamale Central	24–29	Male	Yes	Public facility		Mother		Female	None	Employed	33-37		Yes			Original	No				Yes	Yes	Yes	Yes	Yes	Yes	Yes	Yes	Yes	Yes	Yes	No	Yes	No	Yes	Yes	Yes	Yes
Tamale Central	24–29	Male	Yes	Public facility		Mother		Female	None	Unemployed	28-32		Yes			Original	No		yes	yes	Yes	Yes	Yes	Yes	Yes	Yes	Yes	Yes	Yes	Yes	Yes	No	Yes	Yes	Yes	Yes	Yes	Yes
Tamale Central	18–23	Male	Yes	Public facility		Mother		Female	None	Employed	28-32		Yes			Original	No	yes		yes	Yes	Yes	Yes	Yes	Yes	Yes	Yes	Yes	Yes	Yes	Yes	No	Yes	Yes	Yes	Yes	Yes	Yes
Tamale Central	12–17	Female	Yes	Public facility		Mother		Female	Secondary	Employed	23-27		Yes			Original	No		yes	no	Yes	Yes	Yes	Yes	Yes	Yes	Yes	Yes	Yes	Yes	Yes	No	Yes	No	Yes	Yes	No	Yes
Tamale Central	24–29	Male	Yes	Private facility		Mother		Female	None	Employed	33-37		Yes			Original	No		yes	no	Yes	Yes	Yes	Yes	Yes	Yes	Yes	Yes	Yes	Yes	Yes	No	Yes	Yes	Yes	Yes	Yes	Yes
Tamale Central	12–17	Male	Yes	Public facility		Mother		Female	Secondary	Employed	38-42		Yes			Original	No				Yes	Yes	Yes	Yes	Yes	Yes	Yes	Yes	Yes	Yes	Yes	No	Yes	No	Yes	Yes	No	Yes
Tamale Central	12–17	Male	Yes	Public facility		Mother		Female	None	Employed	33-37		Yes			Original	No				Yes	Yes	Yes	Yes	Yes	Yes	Yes	Yes	Yes	Yes	No	No	Yes	No	Yes	Yes	No	Yes
Tamale Central	12–17	Male	Yes	Public facility		Mother		Female	None	Unemployed	23-27		Yes			Original	No		yes	no	Yes	Yes	Yes	Yes	Yes	Yes	Yes	Yes	Yes	Yes	Yes	No	Yes	No	Yes	Yes	No	Yes
Tamale Central	12–17	Female	Yes	Private facility		Mother		Female	None	Employed	33-37		Yes			Original	No		yes	yes	Yes	Yes	Yes	Yes	Yes	Yes	Yes	Yes	Yes	Yes	No	No	No	No	No	Yes	No	Yes
Tamale Central	18–23	Male	Yes	Public facility		Mother		Female	Tertiary	Employed	33-37		No	Misplaced			No				Yes	Yes	Yes	Yes	Yes	Yes	Yes	Yes	Yes	Yes	Yes	No	Yes	No	Yes	Yes	Yes	Yes
Tamale Central	42–47	Male	Yes	Public facility		Father		Male	Tertiary	Employed	43-47		No	Misplaced			No				Yes	Yes	Yes	Yes	Yes	Yes	Yes	Yes	Yes	Yes	Yes	No	Yes	Not due	Yes	Yes	No	Yes
Tamale Central	12–17	Male	Yes	Public facility		Mother		Female	None	Unemployed	38-42		No	Lost			No				No	Yes	Yes	No	No	No	No	No	No	No	No	No	Yes	No	Yes	No	No	Yes
Tamale Central	12–17	Female	Yes	Public facility		Mother		Female	Primary	Employed	33-37		No	Lost			No				Yes	Yes	Yes	Yes	No	No	No	No	No	No	No	No	no	No	Yes	No	No	Yes
Tamale Central	24–29	Female	Yes	Public facility		Mother		Female	Secondary	Employed	28-32		Yes			Original	No		yes	yes	Yes	Yes	Yes	Yes	Yes	Yes	Yes	Yes	Yes	Yes	Yes	Yes	No	No	No	Yes	No	Yes
Tamale Central	36–41	Male	Yes	Public facility		Mother		Female	Primary	Employed	28-32		Yes			Original	No		yes	yes	Yes	Yes	Yes	Yes	Yes	Yes	Yes	Yes	Yes	Yes	Yes	No	Yes	Yes	Yes	Yes	Yes	Yes
Tamale Central	24–29	Female	Yes	Public facility		Mother		Female	Secondary	Employed	38-42		Yes			Original	No		yes	yes	Yes	Yes	Yes	Yes	Yes	Yes	Yes	Yes	Yes	Yes	No	No	Yes	No	Yes	Yes	No	Yes
Tamale Central	36–41	Female	Yes	Public facility		Mother		Female	Primary	Employed	38-42		No	Destroyed			No				Yes	Yes	Yes	Yes	No	No	No	No	No	No	No	No	Yes	No	Yes	No	No	Yes
Tamale Central	36–41	Male	Yes	Public facility		Mother		Female	None	Employed	43-47		No	Misplaced			No				Yes	Yes	Yes	Yes	Yes	Yes	Yes	Yes	No	No	No	No	No	No	Yes	Yes	No	Yes
Tamale Central	30–35	Female	Yes	Public facility		Mother		Female	None	Employed	28-32		Yes			Original	No		Yes	Yes	Yes	Yes	Yes	Yes	Yes	Yes	Yes	Yes	Yes	Yes	No	No	No	No	No	No	No	Yes
Tamale Central	42–47	Male	Yes	Public facility		Mother		Female	Secondary	Employed	48-52		Yes			Original	Yes		Yes	Yes	Yes	Yes	Yes	Yes	Yes	Yes	Yes	Yes	Yes	Yes	Yes	No	Yes	No	Yes	Yes	No	Yes
Tamale Central	24–29	Female	Yes	Public facility		Mother		Female	Primary	Employed	28-32		No	Lost			No				Yes	Yes	Yes	Yes	No	No	Yes	Yes	No	No	No	No	No	No	Yes	No	No	Yes
Tamale Central	18–23	Female	Yes	Public facility		Mother		Female	None	Unemployed	38-42		No	Misplaced			No				Yes	Yes	Yes	Yes	Yes	Yes	Yes	Yes	No	No	No	No	No	No	No	No	No	Yes
Nyohini	30–35	Male	No	Home/ TBA		Mother		Female	None	Unemployed	23-27		Yes			Original	Yes		Yes	Yes	Yes	Yes	Yes	Yes	Yes	Yes	Yes	Yes	Yes	Yes	Yes	Yes	Yes	Yes	Yes	Yes	Yes	Yes
Nyohini	30–35	Female	Yes	Home/ TBA		Mother		Female	None	Unemployed	33-37		Yes			Original	Yes		Yes	No	Yes	Yes	Yes	Yes	Yes	Yes	Yes	Yes	Yes	Yes	Yes	Yes	Yes	Yes	Yes	Yes	Yes	Yes
Nyohini	30–35	Female	Yes	Home/ TBA		Mother		Female	None	Unemployed	28-32		Yes			Original	Yes		Yes	No	Yes	Yes	Yes	Yes	Yes	Yes	Yes	Yes	Yes	Yes	Yes	Yes	Yes	Yes	Yes	Yes	Yes	Yes
Nyohini	12–17	Female	Yes	Private facility		Mother		Female	None	Unemployed	38-42		Yes			Original	Yes		Yes	No	Yes	Yes	Yes	Yes	Yes	Yes	Yes	Yes	Yes	Yes	Yes	Yes	Yes	No	Yes	Yes	No	Yes
Nyohini	12–17	Male	Yes	Public facility		Mother		Female	Primary	Unemployed	23-27		Yes			Original	Yes		Yes	Yes	Yes	Yes	Yes	Yes	Yes	Yes	Yes	Yes	Yes	Yes	Yes	Yes	Yes	No	Yes	Yes	No	Yes
Nyohini	42–47	Female	Yes	Public facility		Mother		Female	None	Unemployed	28-32		Yes			Original	Yes		Yes	Yes	Yes	Yes	Yes	Yes	Yes	Yes	Yes	Yes	Yes	Yes	Yes	No	No	No	Yes	Yes	No	No	Mother too busy	0	0	0	0	0	0	0	0	0	1
Nyohini	30–35	Female	Yes	Public facility		Mother		Female	Secondary	Unemployed	28-32		Yes			Original	Yes		Yes	No	Yes	Yes	Yes	Yes	Yes	Yes	Yes	Yes	Yes	Yes	Yes	Yes	Yes	No	Yes	Yes	No	No	Other (Specify)	0	0	0	0	0	0	0	0	0	0
Nyohini	42–47	Male	Yes	Public facility		Mother		Female	None	Unemployed	28-32		Yes			Original	Yes		Yes	Yes	Yes	Yes	Yes	Yes	Yes	Yes	Yes	Yes	Yes	Yes	Yes	No	Yes	No	Yes	Yes	No	No	Mother too busy Fear of side effects	0	0	0	0	0	0	1	0	0	1
Nyohini	36–41	Male	Yes	Public facility		Mother		Female	None	Unemployed	28-32		Yes			Original	Yes		Yes	Yes	Yes	Yes	Yes	Yes	Yes	Yes	Yes	Yes	Yes	Yes	Yes	No	No	No	No	Yes	No	No	Mother too busy Fear of side effects	0	0	0	0	0	0	1	0	0	1
Vittin	30–35	Female	Yes	Private facility		Mother		Female	None	Unemployed	33-37		Yes			Original	Yes		No	No	Yes	Yes	Yes	Yes	Yes	Yes	Yes	Yes	Yes	Yes	Yes	No	Yes	Yes	Yes	Yes	Yes	Yes
Vittin	18–23	Male	Yes	Public facility		Mother		Female	Secondary	Unemployed	28-32		No	Other	The card was with the Father at the time of enumeration		No				History	History	History	History	History	History	History	History	History	History	History	Not due	Not due	Not due	History	History	Not due	No	Time of immunization unknown	0	0	0	0	0	0	0	0	0	0
Nyohini	18–23	Female	Yes	Public facility		Mother		Female	Secondary	Unemployed	23-27		Yes			Original	Yes		Yes	Yes	Yes	Yes	Yes	Yes	Yes	Yes	Yes	Yes	Yes	Yes	Yes	Yes	Yes	Yes	Yes	Yes	Yes	Yes
Nyohini	30–35	Male	Yes	Public facility		Mother		Female	Secondary	Unemployed	23-27		Yes			Original	Yes		Yes	Yes	Yes	Yes	Yes	Yes	Yes	Yes	Yes	Yes	Yes	Yes	Yes	Yes	Yes	Yes	Yes	Yes	Yes	Yes
Nyohini	18–23	Female	Yes	Public facility		Mother		Female	Secondary	Unemployed	23-27		Yes			Original	No		Yes	No	Yes	Yes	Yes	Yes	Yes	Yes	Yes	Yes	Yes	Yes	Yes	Yes	Yes	Yes	Yes	Yes	Yes	Yes
Nyohini	24–29	Male	Yes	Public facility		Mother		Female	Tertiary	Unemployed	33-37		Yes			Original	Yes		Yes	Yes	Yes	Yes	Yes	Yes	Yes	Yes	Yes	Yes	Yes	Yes	Yes	Yes	Yes	Yes	Yes	Yes	Yes	Yes
Nyohini	18–23	Male	Yes	Public facility		Mother		Female	None	Unemployed	28-32		Yes			Original	No		Yes	Yes	Yes	Yes	Yes	Yes	Yes	Yes	Yes	Yes	Yes	Yes	Yes	Yes	No	No	No	No	No	Yes
Nyohini	24–29	Female	Yes	Public facility		Mother		Female	Primary	Unemployed	23-27		No	Lost			No				History	History	History	History	History	History	History	History	History	History	History	History	History	History	History	History	History	No	Other (Specify)	0	0	0	0	0	0	0	0	0	0
Nyohini	18–23	Male	Yes	Public facility		Mother		Female	None	Unemployed	28-32		Yes			Original	No		Yes	No	Yes	Yes	Yes	Yes	Yes	Yes	Yes	Yes	Yes	Yes	Yes	No	No	No	No	No	No	Yes
Nyohini	30–35	Male	Yes	Public facility		Mother		Female	Primary	Unemployed	28-32		Yes			Original	No		Yes	Yes	Yes	Yes	Yes	Yes	Yes	Yes	Yes	Yes	Yes	Yes	Yes	No	Yes	Yes	Yes	No	No	Yes
Nyohini	36–41	Female	Yes	Public facility		Mother		Female	None	Unemployed	23-27		No	Destroyed			No				No	No	No	No	History	History	History	History	History	History	History	History	History	History	History	History	History	No	Other (Specify)	0	0	0	0	0	0	0	0	0	0
Nyohini	30–35	Male	Yes	Public facility		Mother		Female	Primary	Unemployed	28-32		Yes			Original	No		Yes	Yes	Yes	Yes	Yes	Yes	Yes	Yes	Yes	Yes	Yes	Yes	Yes	No	Yes	Yes	Yes	Yes	Yes	Yes
Nyohini	30–35	Male	Yes	Public facility		Mother		Female	None	Unemployed	28-32		No	Lost			No				No	History	History	History	History	History	History	History	History	History	History	History	History	History	History	History	History	No	Other (Specify)	0	0	0	0	0	0	0	0	0	0
Nyohini	24–29	Male	Yes	Public facility		Mother		Female	None	Employed	28-32		No	Lost			No				History	History	History	History	History	History	History	History	History	History	History	History	History	History	History	History	History	No	Other (Specify)	0	0	0	0	0	0	0	0	0	0
Vittin	12–17	Male	Yes	Public facility		Mother		Female	None	Employed	33-37		Yes			Original	No		Yes	No	Yes	Yes	Yes	Yes	Yes	Yes	Yes	Yes	Yes	Yes	Yes	No	Yes	Not due	Yes	Yes	Not due	Yes
Vittin	42–47	Male	Yes	Public facility		Mother		Female	Tertiary	Employed	28-32		No	Misplaced			No				History	History	History	History	History	History	History	History	History	History	History	History	History	History	History	History	History	Yes
Vittin	18–23	Female	Yes	Public facility		Mother		Female	Secondary	Unemployed	28-32		Yes			Original	Yes		Yes	Yes	Yes	Yes	Yes	Yes	Yes	Yes	Yes	Yes	Yes	Yes	Yes	No	Yes	Not due	Yes	Yes	Not due	Yes
Vittin	36–41	Female	Yes	Public facility		Mother		Female	Tertiary	Employed	33-37		Yes			Original	No		Yes	Yes	Yes	Yes	Yes	Yes	Yes	Yes	Yes	Yes	Yes	Yes	Yes	No	Yes	Yes	Yes	Yes	Yes	Yes
Vittin	30–35	Male	Yes	Public facility		Father		Male	Tertiary	Employed	38-42		No	Other	Could not be found		Don't know				History	History	History	History	History	History	History	History	History	History	History	History	History	History	History	History	History	Yes
Vittin	30–35	Male	Yes	Public facility		Other	Grandmother	Female	None	Unemployed	23-27		Don't know				Don't know				History	History	History	History	History	History	History	History	History	History	History	History	History	History	History	History	History	No	Other (Specify)	0	0	0	0	0	0	0	0	0	0
Vittin	18–23	Male	Yes	Public facility		Other	Aunty	Female	Secondary	Unemployed	23-27		No	Other	The mother is not around		Don't know				History	History	History	History	History	History	History	History	History	History	History	History	History	History	History	History	History	No	Other (Specify)	0	0	0	0	0	0	0	0	0	0
Vittin	36–41	Female	Yes	Public facility		Mother		Female	Secondary	Employed	28-32		No	Misplaced			No				History	History	History	History	History	History	History	History	History	History	History	History	History	History	History	History	History	No	Other (Specify)	0	0	0	0	0	0	0	0	0	0
Vittin	42–47	Male	Yes	Public facility		Other	Grandmother	Female	None	Employed	43-47		No	Misplaced			Don't know				History	History	History	History	History	History	History	History	History	History	History	History	History	History	History	History	History	No	Other (Specify)	0	0	0	0	0	0	0	0	0	0
Vittin	30–35	Female	Yes	Public facility		Mother		Female	Secondary	Employed	33-37		Yes			Original	No		Yes	Yes	Yes	Yes	Yes	Yes	Yes	Yes	Yes	Yes	Yes	Yes	Yes	No	Yes	No	Yes	Yes	No	No	Vaccine stock-outs/not available	0	0	0	0	0	0	0	0	0	0
Vittin	42–47	Male	Yes	Public facility		Father		Male	Tertiary	Employed	53-58		No	Misplaced			Don't know				History	History	History	History	History	History	History	History	History	History	History	History	History	History	History	History	History	No	Other (Specify)	0	0	0	0	0	0	0	0	0	0
Vittin	12–17	Male	Yes	Public facility		Mother		Female	Tertiary	Unemployed	23-27		Yes			Original	Don't know		No	No	Yes	Yes	Yes	Yes	Yes	Yes	Yes	Yes	Yes	Yes	Yes	No	Yes	Not due	Yes	Yes	Not due	Yes
Vittin	36–41	Female	Yes	Public facility		Other	Brother	Male	Secondary	Unemployed	18-22		No	Other	Mother of child is not around and locked the weighing card in her wardrobe		Don't know				History	History	History	History	History	History	History	History	History	History	History	History	History	History	History	History	History	No	Other (Specify)	0	0	0	0	0	0	0	0	0	0
Vittin	30–35	Male	Yes	Public facility		Mother		Female	Tertiary	Employed	43-47		Yes			Original	No		Yes	Yes	Yes	Yes	Yes	Yes	Yes	Yes	Yes	Yes	Yes	Yes	Yes	Yes	Yes	Yes	Yes	Yes	Yes	Yes
Vittin	24–29	Female	Yes	Public facility		Father		Male	Tertiary	Employed	33-37		Yes			Original	No		Yes	Yes	Yes	Yes	Yes	Yes	Yes	Yes	Yes	Yes	Yes	Yes	Yes	No	Yes	Yes	Yes	Yes	Yes	Yes
Vittin	36–41	Male	Yes	Public facility		Mother		Female	Secondary	Employed	43-47		No	Misplaced			No				History	History	History	History	History	History	History	History	History	History	History	History	History	History	History	History	History	Yes
Nyohini	30–35	Male	Yes	Public facility		Mother		Female	None	Unemployed	28-32		No	Lost			No				History	History	History	History	History	History	History	History	History	History	History	History	History	History	History	History	History	No	Other (Specify)	0	0	0	0	0	0	0	0	0	0
Nyohini	18–23	Female	Yes	Public facility		Mother		Female	None	Unemployed	33-37		Yes			Original	Yes				Yes	Yes	Yes	Yes	Yes	Yes	Yes	Yes	Yes	Yes	Yes	No	Yes	Yes	Yes	No	Yes	Yes
Nyohini	24–29	Male	Yes	Public facility		Mother		Female	None	Unemployed	23-27		No	Lost			No				No	No	No	No	No	No	No	No	No	No	No	No	No	History	History	History	History	No	Other (Specify)	0	0	0	0	0	0	0	0	0	0
Nyohini	18–23	Female	Yes	Public facility		Mother		Female	Primary	Unemployed	28-32		Yes			Original	No		Yes	No	Yes	Yes	Yes	Yes	Yes	Yes	Yes	Yes	Yes	Yes	Yes	No	Yes	No	Yes	No	No	Yes
Nyohini	36–41	Male	Yes	Public facility		Mother		Female	Primary	Unemployed	28-32		Yes			Original	No		Yes	No	Yes	Yes	Yes	Yes	Yes	Yes	Yes	Yes	No	No	No	No	No	No	No	No	No	Yes
Nyohini	24–29	Female	Yes	Public facility		Other	Uncle	Male	None	Unemployed	38-42		No	Destroyed			No				History	History	History	History	History	History	History	History	History	History	History	History	History	History	History	History	History	No	Other (Specify)	0	0	0	0	0	0	0	0	0	0
Nyohini	24–29	Female	Yes	Public facility		Mother		Female	None	Unemployed	23-27		Yes			Original	No		Yes	Yes	History	History	History	History	No	No	No	History	No	History	No	No	No	History	History	No	No	No	Fear of covid	0	0	0	0	0	0	0	0	0	0
Tamale Central	12–17	Male	Yes	Private facility		Mother		Female	Secondary	Employed	23-27		Yes			Original	No		Yes	Yes	Yes	Yes	Yes	Yes	Yes	Yes	Yes	Yes	Yes	Yes	Yes	No	Yes	No	Yes	Yes	No	Yes
Tamale Central	36–41	Female	Yes	Public facility		Mother		Female	Secondary	Employed	23-27		No	Misplaced			No				Yes	Yes	Yes	Yes	Yes	Yes	Yes	Yes	No	No	No	No	No	No	Yes	No	No	Yes
Tamale Central	30–35	Male	Yes	Public facility		Mother		Female	Tertiary	Employed	38-42		No	Misplaced			No				Yes	Yes	Yes	Yes	Yes	Yes	Yes	Yes	No	No	No	No	Yes	No	Yes	Yes	No	Yes
Tamale Central	18–23	Male	Yes	Public facility		Mother		Female	Primary	Employed	43-47		Yes			Original	No		Yes	Yes	Yes	Yes	Yes	Yes	Yes	Yes	Yes	Yes	Yes	Yes	Yes	No	No	No	No	Yes	No	Yes
Tamale Central	18–23	Male	Yes	Public facility		Mother		Female	Secondary	Employed	28-32		Yes			Original	No		Yes	Yes	Yes	Yes	Yes	Yes	Yes	Yes	Yes	Yes	Yes	Yes	Yes	No	Yes	Yes	Yes	Yes	Yes	Yes
Tamale Central	18–23	Male	Yes	Public facility		Mother		Female	Primary	Employed	23-27		No	Misplaced			No				History	History	History	History	History	History	History	History	History	History	History	History	History	History	History	History	History	No	Mother too busy	0	0	0	0	0	0	0	0	0	1
Tamale Central	24–29	Female	Yes	Public facility		Mother		Female	Secondary	Employed	28-32		No	Misplaced			No				Yes	Yes	Yes	Yes	Yes	Yes	Yes	Yes	No	No	No	No	Yes	No	Yes	No	No	Yes
Tamale Central	18–23	Male	Yes	Public facility		Mother		Female	Secondary	Employed	23-27		Yes			Original	No		Yes	Yes	Yes	Yes	Yes	Yes	Yes	Yes	Yes	Yes	Yes	Yes	Yes	No	No	No	No	Yes	No	Yes
Tamale Central	12–17	Male	Yes	Public facility		Father		Male	Secondary	Employed	38-42		Yes			Original	No		Yes	Yes	Yes	Yes	Yes	Yes	Yes	Yes	Yes	Yes	Yes	Yes	No	No	Yes	Not due	Yes	Yes	No	Yes
Tamale Central	12–17	Male	Yes	Public facility		Mother		Female	Secondary	Employed	23-27		Yes			Original	No		Yes	Yes	Yes	Yes	Yes	Yes	Yes	Yes	Yes	Yes	Yes	Yes	Yes	No	No	No	No	Yes	No	Yes
Tamale Central	18–23	Male	Yes	Public facility		Mother		Female	Secondary	Employed	23-27		Yes			Original	No		Yes	Yes	Yes	Yes	Yes	Yes	Yes	Yes	Yes	Yes	Yes	Yes	Yes	No	Yes	Yes	Yes	Yes	Yes	Yes
Tamale Central	12–17	Female	Yes	Public facility		Mother		Female	Secondary	Employed	38-42		No	Misplaced			No				Yes	Yes	Yes	Yes	Yes	Yes	Yes	Yes	No	No	No	No	Yes	No	Yes	Yes	No	Yes
Tamale Central	24–29	Male	Yes	Public facility		Mother		Female	Primary	Unemployed	28-32		No	Lost			No				Yes	Yes	Yes	Yes	Yes	Yes	Yes	Yes	No	No	No	No	Yes	No	Yes	Yes	Yes	Yes
Tamale Central	30–35	Male	Yes	Public facility		Mother		Female	Primary	Employed	33-37		Yes			Original	No		Yes	Yes	Yes	Yes	Yes	Yes	Yes	Yes	Yes	Yes	Yes	Yes	Yes	No	Yes	Yes	Yes	Yes	Yes	Yes
Tamale Central	30–35	Female	Yes	Private facility		Mother		Female	Secondary	Employed	28-32		Yes			Original	No		Yes	Yes	Yes	Yes	Yes	Yes	Yes	Yes	Yes	Yes	Yes	Yes	Yes	No	Yes	No	Yes	Yes	No	Yes
Tamale Central	24–29	Female	Yes	Private facility		Mother		Female	Tertiary	Employed	28-32		Yes			Original	No		Yes	Yes	Yes	Yes	Yes	Yes	Yes	Yes	Yes	Yes	Yes	Yes	Yes	No	Yes	Yes	Yes	Yes	Yes	Yes
Tamale Central	18–23	Female	Yes	Public facility		Mother		Female	Secondary	Employed	33-37		Yes			Original	No		Yes	Yes	Yes	Yes	Yes	Yes	Yes	Yes	Yes	Yes	Yes	Yes	Yes	No	Yes	No	Yes	Yes	Not due	Yes
Tamale Central	36–41	Male	Yes	Public facility		Mother		Female	Primary	Employed	33-37		No	Misplaced			No				Yes	Yes	Yes	Yes	Yes	Yes	Yes	Yes	Yes	Yes	Yes	No	Yes	Yes	Yes	Yes	Yes	Yes
Tamale Central	12–17	Female	Yes	Public facility		Mother		Female	None	Unemployed	28-32		Yes			Original	No		yes	yes	Yes	Yes	Yes	Yes	Yes	Yes	Yes	Yes	Yes	Yes	Yes	Yes	Yes	No	Yes	Yes	No	No	Fear of covid	0	0	0	0	0	0	0	0	0	0
Tamale Central	12–17	Female	Yes	Public facility		Mother		Female	Secondary	Unemployed	23-27		Yes			Original	No		yes	yes	Yes	Yes	Yes	Yes	Yes	Yes	Yes	Yes	Yes	Yes	Yes	No	Yes	No	Yes	Yes	No	No	Long wait	0	0	0	0	0	1	0	0	0	0
Tamale Central	42–47	Female	Yes	Public facility		Mother		Female	Secondary	Unemployed	23-27		Yes			Original	No		yes	yes	Yes	Yes	Yes	Yes	Yes	Yes	Yes	Yes	Yes	Yes	Yes	Yes	Yes	Yes	Yes	No	No	No	Thought was complete	0	0	0	0	0	0	0	0	0	0
Tamale Central	18–23	Female	Yes	Public facility		Father		Male	None	Employed	28-32		Yes			Original	No		yes	yes	Yes	Yes	Yes	Yes	Yes	Yes	Yes	Yes	Yes	Yes	Yes	Yes	Yes	Yes	Yes	Yes	Yes	Yes
Tamale Central	12–17	Female	Yes	Public facility		Mother		Female	None	Unemployed	23-27		Yes			Original	No		yes	yes	Yes	Yes	Yes	Yes	Yes	Yes	Yes	Yes	Yes	Yes	Yes	Yes	Yes	Yes	Yes	Yes	Yes	Yes
Tamale Central	30–35	Male	Yes	Public facility		Mother		Female	None	Employed	33-37		Yes			Original	No		yes	yes	Yes	Yes	Yes	Yes	Yes	Yes	Yes	Yes	Yes	Yes	Yes	Yes	Yes	Yes	Yes	Yes	Yes	Yes
Tamale Central	42–47	Male	Yes	Public facility		Mother		Female	Secondary	Employed	28-32		Yes			Original	No		yes	yes	Yes	Yes	Yes	Yes	Yes	Yes	Yes	Yes	Yes	Yes	Yes	No	Yes	Yes	Yes	No	Yes	Yes
Tamale Central	36–41	Female	Yes	Public facility		Mother		Female	Secondary	Employed	33-37		Yes			Original	No		no	no	Yes	Yes	Yes	Yes	Yes	Yes	Yes	Yes	Yes	Yes	Yes	Yes	No	No	No	No	No	No	Child not living with mother Vaccinator absent	0	0	0	0	0	0	0	0	0	0
Tamale Central	24–29	Female	Yes	Public facility		Mother		Female	Primary	Employed	28-32		Yes			Original	No		yes	yes	Yes	Yes	Yes	Yes	Yes	Yes	Yes	Yes	Yes	Yes	Yes	Yes	No	No	No	No	No	Yes
Tamale Central	24–29	Male	Yes	Public facility		Mother		Female	Secondary	Unemployed	23-27		Yes			Original	Yes		yes	no	Yes	Yes	Yes	Yes	Yes	Yes	Yes	Yes	Yes	Yes	Yes	Yes	No	No	No	Yes	No	Yes
Tamale Central	12–17	Female	Yes	Public facility		Mother		Female	Primary	Employed	23-27		Yes			Original	Yes		yes	yes	Yes	Yes	Yes	Yes	Yes	Yes	Yes	Yes	Yes	Yes	Yes	Yes	No	No	No	Yes	No	Yes
Tamale Central	12–17	Female	Yes	Public facility		Mother		Female	Secondary	Employed	28-32		Yes			Original	Yes		yes	yes	Yes	Yes	Yes	Yes	Yes	Yes	Yes	Yes	Yes	Yes	Yes	Yes	Yes	No	Yes	Yes	No	Yes
Tamale Central	12–17	Female	Yes	Public facility		Mother		Female	None	Employed	33-37		Yes			Original	Yes		yes	yes	Yes	Yes	Yes	Yes	Yes	Yes	Yes	Yes	Yes	Yes	Yes	No	Yes	No	Yes	Yes	No	Yes
Tamale Central	18–23	Female	Yes	Public facility		Mother		Female	Primary	Employed	28-32		Yes			Original	No		yes	yes	Yes	Yes	Yes	Yes	Yes	Yes	Yes	Yes	Yes	Yes	Yes	Yes	Yes	Yes	Yes	Yes	Yes	Yes
Tamale Central	30–35	Female	Yes	Public facility		Mother		Female	Secondary	Employed	28-32		Yes			Original	No		yes	yes	Yes	Yes	Yes	Yes	Yes	Yes	Yes	Yes	Yes	Yes	Yes	Yes	No	No	No	No	No	Yes
Tamale Central	30–35	Female	Yes	Public facility		Mother		Female	None	Employed	33-37		Yes			Original	No		yes	no	Yes	Yes	Yes	Yes	Yes	Yes	Yes	Yes	Yes	Yes	Yes	No	Yes	No	Yes	Yes	No	Yes
Tamale Central	42–47	Female	Yes	Public facility		Mother		Female	None	Employed	28-32		Yes			Original	No		yes	no	Yes	Yes	Yes	Yes	Yes	Yes	Yes	Yes	Yes	Yes	Yes	Yes	Yes	Yes	Yes	Yes	Yes	Yes
Tamale Central	24–29	Female	Yes	Public facility		Mother		Female	Primary	Employed	23-27		Yes			Original	No		yes	yes	Yes	Yes	Yes	Yes	Yes	Yes	Yes	Yes	No	No	No	No	No	No	No	No	No	Yes
Tamale Central	30–35	Female	Yes	Public facility		Mother		Female	Primary	Employed	23-27		Yes			Original	No		yes	yes	Yes	Yes	Yes	Yes	Yes	Yes	Yes	Yes	Yes	Yes	Yes	Yes	Yes	No	Yes	Yes	No	Yes
Tamale Central	12–17	Male	Yes	Public facility		Mother		Female	Tertiary	Unemployed	18-22		Yes			Original	No		yes	yes	Yes	Yes	Yes	Yes	Yes	Yes	Yes	Yes	Yes	Yes	Yes	Yes	Yes	No	Yes	Yes	No	Yes
Tamale Central	12–17	Female	Yes	Public facility		Mother		Female	Primary	Employed	38-42		Yes			Original	No		yes	yes	Yes	Yes	Yes	Yes	Yes	Yes	Yes	Yes	Yes	Yes	Yes	No	Yes	Yes	Yes	Yes	Yes	Yes
Tamale Central	24–29	Male	Yes	Public facility		Mother		Female	None	Unemployed	33-37		Yes			Original	No		yes	yes	Yes	Yes	Yes	Yes	Yes	Yes	Yes	Yes	Yes	Yes	Yes	Yes	Yes	No	Yes	Yes	No	No	Unaware of need to return for subsequent doses	0	0	0	0	0	0	0	0	1	0
Tamale Central	36–41	Female	Yes	Public facility		Mother		Female	Tertiary	Employed	23-27		Yes			Original	Yes		yes	yes	Yes	Yes	Yes	Yes	Yes	Yes	Yes	Yes	Yes	Yes	Yes	Yes	Yes	No	Yes	Yes	No	Yes
Tamale Central	42–47	Female	Yes	Public facility		Mother		Female	Primary	Employed	28-32		Yes			Original	Yes		yes	yes	Yes	Yes	Yes	Yes	Yes	Yes	No	Yes	Yes	Yes	Yes	Yes	Yes	No	Yes	Yes	No	Yes
Tamale Central	12–17	Female	Yes	Public facility		Mother		Female	Primary	Unemployed	18-22		Yes			Original	No		yes	yes	Yes	Yes	Yes	Yes	Yes	Yes	Yes	Yes	Yes	Yes	Yes	Yes	No	No	Yes	Yes	No	No	Unaware of the need for immunization Time of immunization unknown Time of immunization inconvenient	0	0	0	0	0	0	0	1	0	0
Tamale Central	12–17	Male	Yes	Public facility		Mother		Female	Secondary	Unemployed	23-27		Yes			Original	Yes		yes	no	Yes	Yes	Yes	Yes	Yes	Yes	Yes	Yes	Yes	Yes	Yes	Yes	Yes	No	Yes	Yes	No	Yes
Tamale Central	24–29	Male	Yes	Public facility		Mother		Female	Primary	Employed	23-27		Yes			Original	Yes		yes	yes	Yes	Yes	Yes	Yes	Yes	Yes	Yes	Yes	Yes	Yes	Yes	Yes	Yes	Yes	Yes	Yes	Yes	Yes
Tamale Central	24–29	Female	Yes	Public facility		Mother		Female	Primary	Employed	23-27		Yes			Original	Yes		no	no	Yes	Yes	Yes	Yes	Yes	Yes	Yes	Yes	No	No	No	No	No	No	No	No	No	No	Unaware of need to return for subsequent doses Time of immunization unknown Place of immunization unknown Inadequate information on immunization	0	0	0	0	0	0	0	0	1	0
Tamale Central	18–23	Female	Yes	Public facility		Mother		Female	Primary	Employed	18-22		Yes			Original	No		yes	yes	Yes	Yes	Yes	Yes	Yes	Yes	Yes	Yes	Yes	Yes	Yes	Yes	Yes	Yes	Yes	Yes	Yes	Yes
Tamale Central	36–41	Male	Yes	Public facility		Mother		Female	None	Employed	23-27		Yes			Original	No				Yes	Yes	Yes	Yes	Yes	Yes	Yes	Yes	Yes	Yes	Yes	Yes	Yes	No	Yes	Yes	No	No	Vaccination center too far Cost of transport Long wait Mother too busy	1	0	1	0	0	1	0	0	0	1
Tamale Central	42–47	Male	Yes	Public facility		Mother		Female	None	Employed	33-37		Yes			Original	No		no	no	Yes	Yes	Yes	Yes	Yes	Yes	Yes	Yes	Yes	Yes	Yes	Yes	Yes	No	Yes	Yes	No	No	Mother too busy Long wait Unaware of the need for immunization	0	0	0	0	0	1	0	1	0	1
Tamale Central	12–17	Female	Yes	Public facility		Mother		Female	Tertiary	Employed	33-37		Yes			Original	No		yes		Yes	Yes	Yes	Yes	Yes	Yes	Yes	Yes	Yes	Yes	Yes	No	Yes	No	Yes	Yes	No	Yes
Tamale Central	36–41	Female	Yes	Private facility		Mother		Female	Secondary	Unemployed	23-27		Yes			Original	Yes		yes	yes	Yes	Yes	Yes	Yes	Yes	Yes	Yes	Yes	Yes	Yes	Yes	No	Yes	Yes	Yes	Yes	Yes	Yes
Tamale Central	12–17	Female	Yes	Public facility		Mother		Female	Secondary	Employed	33-37		Yes			Original	No		yes	no	Yes	Yes	Yes	Yes	Yes	Yes	Yes	Yes	Yes	Yes	Yes	No	Yes	No	Yes	Yes	No	Yes
Tamale Central	24–29	Male	Yes	Public facility		Mother		Female	Primary	Employed	28-32		Yes			Original	Yes		yes	no	Yes	Yes	Yes	Yes	Yes	Yes	Yes	Yes	Yes	Yes	Yes	No	Yes	No	Yes	Yes	No	Yes
Tamale Central	12–17	Male	Yes	Public facility		Mother		Female	Tertiary	Unemployed	28-32		Yes			Original	No		yes	yes	Yes	Yes	Yes	Yes	Yes	Yes	Yes	Yes	Yes	Yes	Yes	No	Yes	No	Yes	Yes	No	Yes
Tamale Central	36–41	Male	Yes	Public facility		Mother		Female	Secondary	Employed	23-27		No	Lost			No				Yes	Yes	Yes	Yes	Yes	Yes	Yes	Yes	Yes	Yes	Yes	No	Yes	Yes	Yes	Yes	Yes	Yes
Tamale Central	18–23	Male	Yes	Public facility		Mother		Female	None	Employed	28-32		No	Lost			No				Yes	Yes	Yes	Yes	Yes	Yes	Yes	Yes	Yes	Yes	Yes	No	Yes	Yes	Yes	Yes	Yes	Yes
Tamale Central	30–35	Female	Yes	Public facility		Mother		Female	Tertiary	Employed	33-37		Yes			Original	Yes		yes	yes	Yes	Yes	Yes	Yes	Yes	Yes	Yes	Yes	Yes	Yes	Yes	No	Yes	No	Yes	Yes	No	Yes
Tamale Central	36–41	Female	Yes	Public facility		Mother		Female	Secondary	Employed	28-32		No	Lost			No				Yes	Yes	Yes	Yes	Yes	Yes	Yes	Yes	Yes	Yes	Yes	No	Yes	Yes	Yes	Yes	No	Yes
Tamale Central	24–29	Female	Yes	Public facility		Mother		Female	Secondary	Employed	28-32		Yes			Original	Yes		yes	yes	Yes	Yes	Yes	Yes	Yes	Yes	Yes	Yes	Yes	Yes	Yes	No	Yes	Yes	Yes	Yes	Yes	Yes
[truncated: 16 more columns]
